# Supplementary material for: Epstein–Barr Virus Sequence Variations Among the Understudied Nasopharyngeal Carcinoma Patients of Diverse Ancestries in Southeast Asia
Source: J Med Virol. 2025 Mar 5;97(3):e70269. doi: 10.1002/jmv.70269 (PMC11881214; doi:10.1002/jmv.70269)
Supplement: Supplementary file 1 — Supporting information. [file JMV-97-e70269-s002.xlsx]

## Sheet: Supp. Table 1
Supplementary Table 1. Demographics, EBV type, risk haplotype and details of samples from this study.
Sample ID	Sample type	Sample histology	Passage number	Patient ID	Sequencing	MassARRAY_BALF2_162215_162476_163364	Sequencing_snp_BALF2_162215_162476_1633642	Assembled genome length (bp)	Gene number	Overall EBV Type	EBNA-2	EBNA-3A	EBNA-3B	EBNA-3C	Ethnicity	Geographical region	NPC ASIR	NPC ASIR category	Type	Cluster (Fig 2)	EBV DNA Ct	tissue DNA concentration (ng/ul)	input DNA (ng)	EBV copy (log10)	EBV copy	EBV copy per ng input	East/West Msia
B110	PDX (early passage)	NPC	6	B110	WGS	N/A	C-C-T	169131	82	1	1	1	1	1	Chinese	South East Asia	5.75	high (5 to 10)	NPC	4	N/A	N/A	N/A	N/A	N/A	N/A	West Malaysia
B110_LCL	PDX (late passage)-LCL	Lymphoma-like	not applicable	B110	capture seq	N/A	C-C-T	150655	80	1	1	1	1	1	Chinese	South East Asia	5.75	high (5 to 10)	NPC	4	N/A	N/A	N/A	N/A	N/A	N/A	West Malaysia
B111	PDX (early passage)	Lymphoma-like	3	B110	WGS	N/A	C-C-T	171651	81	1	1	1	1	1	Chinese	South East Asia	5.75	high (5 to 10)	NPC	4	N/A	N/A	N/A	N/A	N/A	N/A	West Malaysia
C101	PDX (early passage)	Lymphoma-like	1	C101	capture seq	N/A	C-T-C	178717	80	1	1	1	1	1	Chinese	South East Asia	5.75	high (5 to 10)	NPC	2	N/A	N/A	N/A	N/A	N/A	N/A	West Malaysia
C104	PDX (early passage)	Lymphoma-like	1	C104	capture seq	N/A	A-T-C	151453	80	1	1	1	1	1	Chinese	South East Asia	5.75	high (5 to 10)	NPC	5	N/A	N/A	N/A	N/A	N/A	N/A	West Malaysia
C602	PDX (early passage)	Lymphoma-like	1	C602	capture seq	N/A	C-C-T	172781	80	1	1	1	1	1	Chinese	South East Asia	5.75	high (5 to 10)	NPC	4	N/A	N/A	N/A	N/A	N/A	N/A	West Malaysia
G480	PDX (early passage)	Lymphoma-like	2	G515	capture seq	N/A	C-T-C	150360	81	1	1	1	1	1	Bidayuh	South East Asia	19.7	very high (>10)	NPC	6	N/A	N/A	N/A	N/A	N/A	N/A	East Malaysia
G514	PDX (early passage)	NPC	3	G514	WGS	N/A	C-C-C	169047	81	1	1	1	1	1	Bidayuh	South East Asia	19.7	very high (>10)	NPC	6	N/A	N/A	N/A	N/A	N/A	N/A	East Malaysia
G514_LCL	PDX (late passage)-LCL	Lymphoma-like	not applicable	G514	capture seq	N/A	C-C-C	175326	80	1	1	1	1	1	Bidayuh	South East Asia	19.7	very high (>10)	NPC	6	N/A	N/A	N/A	N/A	N/A	N/A	East Malaysia
G517	PDX (early passage)	NPC	3	G517	WGS	N/A	C-T-C	168635	80	1	1	1	1	1	Bidayuh	South East Asia	19.7	very high (>10)	NPC	6	N/A	N/A	N/A	N/A	N/A	N/A	East Malaysia
G517_LCL	PDX (late passage)-LCL	Lymphoma-like	not applicable	G517	capture seq	N/A	C-T-C	175185	80	1	1	1	1	1	Bidayuh	South East Asia	19.7	very high (>10)	NPC	6	N/A	N/A	N/A	N/A	N/A	N/A	East Malaysia
H007	PDX (early passage)	Lymphoma-like	3	G514	capture seq	N/A	C-C-C	172910	80	1	1	1	1	1	Bidayuh	South East Asia	19.7	very high (>10)	NPC	6	N/A	N/A	N/A	N/A	N/A	N/A	East Malaysia
H612	PDX (early passage)	Lymphoma-like	2	G244	capture seq	N/A	C-C-C	172784	80	1	1	1	1	1	Malay	South East Asia	1.9	intermediate (1 to 5)	NPC	6	N/A	N/A	N/A	N/A	N/A	N/A	West Malaysia
H613	PDX (early passage)	NPC	2	G244	capture seq	N/A	C-C-C	170515	80	1	1	1	1	1	Malay	South East Asia	1.9	intermediate (1 to 5)	NPC	6	N/A	N/A	N/A	N/A	N/A	N/A	West Malaysia
IMR1	Patient's tumour	NPC	not applicable	Patient1	capture seq	C-C-C	C-C-C	185806	81	Recombinant	1	2	2	2	Kadazan	South East Asia	8.1	high (5 to 10)	NPC	8	22.8436	4.311	8.622	4.77071	58981.3	6840.79	East Malaysia
IMR10	Patient's tumour	NPC	not applicable	Patient10	No	C-C-C	N/A	N/A	N/A	N/A	N/A	N/A	N/A	N/A	Unknown	South East Asia	Unknown	Unknown	NPC	N/A	22.5353	7.05	14.1	4.86415	73138.6	5187.13	East Malaysia
IMR11	Patient's tumour	NPC	not applicable	Patient11	capture seq	C-C-T	C-C-T	173875	80	1	1	1	1	1	Kadazan	South East Asia	8.1	high (5 to 10)	NPC	4	25.2488	9.234	18.468	4.04189	11012.7	596.312	East Malaysia
IMR12	Patient's tumour	NPC	not applicable	Patient12	capture seq	C-C-T	C-C-T	151524	81	1	1	1	1	1	Chinese	South East Asia	5.75	high (5 to 10)	NPC	4	25.9394	12.21	24.42	3.83262	6801.71	278.53	East Malaysia
IMR13	Patient's tumour	NPC	not applicable	Patient13	No	C-C-C	N/A	N/A	N/A	N/A	N/A	N/A	N/A	N/A	Iban	South East Asia	8.35	high (5 to 10)	NPC	N/A	28.0365	18.8	37.6	3.19711	1574.38	41.8717	East Malaysia
IMR14	Patient's tumour	NPC	not applicable	Patient14	capture seq	C-T-C	C-T-C	172150	81	1	1	1	1	1	Iban	South East Asia	8.35	high (5 to 10)	NPC	6	19.9485	94.56	189.12	5.64804	444672	2351.27	East Malaysia
IMR15	Patient's tumour	NPC	not applicable	Patient15	capture seq	C-T-C	C-T-C	169324	80	1	1	1	1	1	Unknown	South East Asia	Unknown	Unknown	NPC	6	20.9426	57.02	114.04	5.3468	222228	1948.68	East Malaysia
IMR16	Patient's tumour	NPC	not applicable	Patient16	capture seq	C-C-T	C-C-T	170938	82	1	1	1	1	1	Chinese	South East Asia	5.75	high (5 to 10)	NPC	4	20.5027	10.13	20.26	5.48008	302054	14908.9	West Malaysia
IMR17	Patient's tumour	NPC	not applicable	Patient17	capture seq	C-C-T	C-T-C	179592	81	1	1	1	1	1	Chinese	South East Asia	5.75	high (5 to 10)	NPC	4	30.8494	127.4	254.8	2.34474	221.176	0.86804	East Malaysia
IMR18	Patient's tumour	NPC	not applicable	Patient18	No	C-C-C	N/A	N/A	N/A	N/A	N/A	N/A	N/A	N/A	Bidayuh	South East Asia	19.7	very high (>10)	NPC	N/A	22.3167	14.18	28.36	4.93041	85193.5	3004	East Malaysia
IMR19	Patient's tumour	NPC	not applicable	Patient19	capture seq	A-T-C	A-T-C	176684	80	1	1	1	1	1	Malay	South East Asia	1.9	intermediate (1 to 5)	NPC	3	24.1183	8.154	16.308	4.38444	24234.9	1486.07	West Malaysia
IMR2	Patient's tumour	NPC	not applicable	Patient2	No	C-C-C	N/A	N/A	N/A	N/A	N/A	N/A	N/A	N/A	Iban	South East Asia	8.35	high (5 to 10)	NPC	N/A	28.5473	3.626	7.252	3.04235	1102.42	152.016	East Malaysia
IMR20	Patient's tumour	NPC	not applicable	Patient20	No	C-C-T	N/A	N/A	N/A	N/A	N/A	N/A	N/A	N/A	Chinese	South East Asia	5.75	high (5 to 10)	NPC	N/A	19.6652	8.676	17.352	5.73389	541865	31227.8	West Malaysia
IMR21	Patient's tumour	NPC	not applicable	Patient21	capture seq	C-C-T	C-C-T	190950	80	1	1	1	1	1	Chinese	South East Asia	5.75	high (5 to 10)	NPC	4	19.9307	9.793	19.586	5.65344	450234	22987.6	West Malaysia
IMR22	Patient's tumour	NPC	not applicable	Patient22	capture seq	C-C-C	C-C-C	190631	80	1	1	1	1	1	Chinese	South East Asia	5.75	high (5 to 10)	NPC	4	17.1079	27.41	54.82	6.50882	3.22717e+06	58868.5	West Malaysia
IMR23	Patient's tumour	NPC	not applicable	Patient23	capture seq	C-T-C	C-T-C	169990	81	1	1	1	1	1	Kadazan	South East Asia	Unknown	Unknown	NPC	6	21.9617	17.76	35.52	5.03797	109136	3072.53	East Malaysia
IMR24	Patient's tumour	NPC	not applicable	Patient24	capture seq	C-TC-C	C-N-C	180230	81	Recombinant	1, 2	2	2	2	Bidayuh	South East Asia	19.7	very high (>10)	NPC	8	29.9807	104.8	209.6	2.60796	405.468	1.93448	East Malaysia
IMR25	Patient's tumour	NPC	not applicable	Patient25	capture seq	C-C-C	C-C-C	149616	80	1	1	1	1	1	Bidayuh	South East Asia	19.7	very high (>10)	NPC	6	17.989	51.17	102.34	6.24181	1.74506e+06	17051.6	East Malaysia
IMR26	Patient's tumour	NPC	not applicable	Patient26	capture seq	C-C-T	C-C-T	178143	81	1	1	1	1	1	Chinese	South East Asia	5.75	high (5 to 10)	NPC	4	25.2669	22.74	45.48	4.03638	10873.8	239.09	East Malaysia
IMR27	Patient's tumour	NPC	not applicable	Patient27	capture seq	C-C-C	C-C-C	191530	79	1	1	1	1	1	Unknown	South East Asia	Unknown	Unknown	NPC	6	18.3735	15.65	31.3	6.12532	1.33449e+06	42635.6	East Malaysia
IMR28	Patient's tumour	NPC	not applicable	Patient28	capture seq	C-T-C	C-T-C	168481	81	1	1	1	1	1	Bidayuh	South East Asia	19.7	very high (>10)	NPC	6	19.3797	12.48	24.96	5.8204	661309	26494.8	East Malaysia
IMR29	Patient's tumour	NPC	not applicable	Patient29	capture seq	C-T-C	C-T-C	172859	80	1	1	1	1	1	Bidayuh	South East Asia	19.7	very high (>10)	NPC	6	22.7402	20.34	40.68	4.80208	63398	1558.46	East Malaysia
IMR3	Patient's tumour	NPC	not applicable	Patient3	capture seq	C-C-T	C-C-T	194150	77	1	1	1	1	1	Chinese	South East Asia	5.75	high (5 to 10)	NPC	4	20.4318	8.92	17.84	5.50158	317378	17790.2	West Malaysia
IMR30	Patient's tumour	NPC	not applicable	Patient30	capture seq	C-T-C	C-T-C	173612	80	1	1	1	1	1	Malay	South East Asia	1.9	intermediate (1 to 5)	NPC	6	18.9705	34.71	69.42	5.94439	879804	12673.6	East Malaysia
IMR31	Patient's tumour	NPC	not applicable	Patient31	capture seq	C-C-C	C-C-C	184974	80	1	1	1	1	1	Iban	South East Asia	8.35	high (5 to 10)	NPC	6	16.2272	2.692	5.384	6.7757	5.96624e+06	1.10814e+06	East Malaysia
IMR32	Patient's tumour	NPC	not applicable	Patient32	No	C-T-C	N/A	N/A	N/A	N/A	N/A	N/A	N/A	N/A	Bidayuh	South East Asia	19.7	very high (>10)	NPC	N/A	21.7527	45.58	91.16	5.1013	126269	1385.14	East Malaysia
IMR33	Patient's tumour	NPC	not applicable	Patient33	capture seq	C-T-C	C-T-C	171145	80	1	1	1	1	1	Bidayuh	South East Asia	19.7	very high (>10)	NPC	6	19.819	19.8	39.6	5.68728	486726	12291.1	East Malaysia
IMR34	Patient's tumour	NPC	not applicable	Patient34	capture seq	C-T-C	C-T-C	149240	81	1	1	1	1	1	Malay	South East Asia	1.9	intermediate (1 to 5)	NPC	6	18.4902	8.58	17.16	6.08995	1.23011e+06	71684.9	East Malaysia
IMR35	Patient's tumour	NPC	not applicable	Patient35	No	C-T-C	N/A	N/A	N/A	N/A	N/A	N/A	N/A	N/A	Kadazan	South East Asia	8.1	high (5 to 10)	NPC	N/A	18.966	7.512	15.024	5.94576	882601	58746.1	East Malaysia
IMR36	Patient's tumour	NPC	not applicable	Patient36	capture seq	C-C-C	C-C-C	178495	82	1	1	1	1	1	Unknown	South East Asia	Unknown	Unknown	NPC	6	21.7052	6.967	13.934	5.11571	130530	9367.74	East Malaysia
IMR37	Patient's tumour	NPC	not applicable	Patient37	No	C-T-C	N/A	N/A	N/A	N/A	N/A	N/A	N/A	N/A	Kadazan	South East Asia	8.1	high (5 to 10)	NPC	N/A	23.3424	2.456	4.912	4.61956	41645.1	8478.24	East Malaysia
IMR38	Patient's tumour	NPC	not applicable	Patient38	capture seq	C-T-C	C-T-C	151264	81	1	1	1	1	1	Kadazan	South East Asia	8.1	high (5 to 10)	NPC	6	24.7914	16.34	32.68	4.18048	15152.3	463.656	East Malaysia
IMR39	Patient's tumour	NPC	not applicable	Patient39	No	C-C-T	N/A	N/A	N/A	N/A	N/A	N/A	N/A	N/A	Chinese	South East Asia	5.75	high (5 to 10)	NPC	N/A	22.6935	17.29	34.58	4.81622	65496.1	1894.05	West Malaysia
IMR4	Patient's tumour	NPC	not applicable	Patient4	No	C-C-C	N/A	N/A	N/A	N/A	N/A	N/A	N/A	N/A	Bidayuh	South East Asia	19.7	very high (>10)	NPC	N/A	19.8556	16.83	33.66	5.67619	474454	14095.5	East Malaysia
IMR40	Patient's tumour	NPC	not applicable	Patient40	capture seq	C-C-T	C-C-T	172464	81	1	1	1	1	1	Chinese	South East Asia	5.75	high (5 to 10)	NPC	4	20.7006	23.05	46.1	5.42012	263102	5707.21	West Malaysia
IMR41	Patient's tumour	NPC	not applicable	Patient41	capture seq	C-T-C	C-T-C	172303	82	2	2	2	2	2	Bidayuh	South East Asia	19.7	very high (>10)	NPC	8	19.0019	32.13	64.26	5.93487	860739	13394.6	East Malaysia
IMR42	Patient's tumour	NPC	not applicable	Patient42	No	C-C-C	N/A	N/A	N/A	N/A	N/A	N/A	N/A	N/A	Malay	South East Asia	1.9	intermediate (1 to 5)	NPC	N/A	18.1734	22.36	44.72	6.18593	1.53436e+06	34310.4	East Malaysia
IMR43	Patient's tumour	NPC	not applicable	Patient43	capture seq	C-C-C	C-C-C	188314	80	1	1	1	1	1	Iban	South East Asia	8.35	high (5 to 10)	NPC	6	15.8676	71.62	143.24	6.88467	7.66777e+06	53530.9	East Malaysia
IMR44	Patient's tumour	NPC	not applicable	Patient44	capture seq	C-T-C	C-T-C	170689	81	1	1	1	1	1	Bidayuh	South East Asia	19.7	very high (>10)	NPC	6	20.1527	90.02	180.04	5.58616	385624	2141.88	East Malaysia
IMR45	Patient's tumour	NPC	not applicable	Patient22	capture seq	C-C-C	C-C-C	189030	79	1	1	1	1	1	Chinese	South East Asia	5.75	high (5 to 10)	NPC	4	20.4908	154.8	309.6	5.48369	304570	983.753	West Malaysia
IMR46	Patient's tumour	NPC	not applicable	Patient46	capture seq	C-C-C	C-C-C	189692	78	1	1	1	1	1	Kadazan	South East Asia	8.1	high (5 to 10)	NPC	6	17.5205	67.32	134.64	6.3838	2.41991e+06	17973.2	East Malaysia
IMR47	Patient's tumour	NPC	not applicable	Patient47	capture seq	C-T-C	C-T-C	185805	80	Recombinant	1	2	2	2	Kadazan	South East Asia	8.1	high (5 to 10)	NPC	6	21.4331	8.779	17.558	5.19817	157821	8988.58	East Malaysia
IMR48	Patient's tumour	NPC	not applicable	Patient48	capture seq	C-C-T	C-C-T	170529	81	1	1	1	1	1	Chinese	South East Asia	5.75	high (5 to 10)	NPC	4	24.6932	18.33	36.66	4.21024	16227	442.635	West Malaysia
IMR49	Patient's tumour	NPC	not applicable	Patient49	No	C-C-C	N/A	N/A	N/A	N/A	N/A	N/A	N/A	N/A	Malay	South East Asia	1.9	intermediate (1 to 5)	NPC	N/A	19.9267	42.67	85.34	5.65465	451492	5290.51	East Malaysia
IMR5	Patient's tumour	NPC	not applicable	Patient5	capture seq	C-T-C	C-T-C	185625	81	2	2	2	2	2	Bidayuh	South East Asia	19.7	very high (>10)	NPC	8	15.1518	18.07	36.14	7.10158	1.26352e+07	349617	East Malaysia
IMR50	Patient's tumour	NPC	not applicable	Patient50	capture seq	C-C-C	C-C-C	150149	81	1	1	1	1	1	Kadazan	South East Asia	8.1	high (5 to 10)	NPC	6	24.0978	10.7	21.4	4.39067	24585.1	1148.84	East Malaysia
IMR51	Patient's tumour	NPC	not applicable	Patient51	capture seq	C-C-C	C-C-C	194236	78	1	1	1	1	1	Unknown	South East Asia	Unknown	Unknown	NPC	6	18.0334	59.4	118.8	6.22836	1.69185e+06	14241.2	East Malaysia
IMR52	Patient's tumour	NPC	not applicable	Patient52	capture seq	C-T-C	C-T-C	191581	78	1	1	1	1	1	Kadazan	South East Asia	8.1	high (5 to 10)	NPC	6	20.5952	9.494	18.988	5.45207	283187	14914	East Malaysia
IMR53	Patient's tumour	NPC	not applicable	Patient53	capture seq	C-T-C	C-T-C	188580	80	Recombinant	1	2	1	1	Iban	South East Asia	8.35	high (5 to 10)	NPC	6	23.6135	26.3	52.6	4.53742	34468.2	655.289	East Malaysia
IMR54	Patient's tumour	NPC	not applicable	Patient54	capture seq	C-C-C	C-C-C	193239	80	1	1	1	1	1	Iban	South East Asia	8.35	high (5 to 10)	NPC	6	19.6754	41.9	83.8	5.73079	538004	6420.1	East Malaysia
IMR55	Patient's tumour	NPC	not applicable	Patient55	capture seq	C-C-C	C-C-C	187205	79	1	1	1	1	1	Iban	South East Asia	8.35	high (5 to 10)	NPC	6	16.7472	77.57	155.14	6.61813	4.1508e+06	26755.2	East Malaysia
IMR56	Patient's tumour	NPC	not applicable	Patient56	capture seq	C-T-C	C-T-C	170660	80	1	1	1	1	1	Bidayuh	South East Asia	19.7	very high (>10)	NPC	6	20.3939	29.16	58.32	5.51305	325873	5587.67	East Malaysia
IMR57	Patient's tumour	NPC	not applicable	Patient57	capture seq	C-C-T	C-C-T	175274	82	1	1	1	1	1	Malay	South East Asia	1.9	intermediate (1 to 5)	NPC	4	14.5027	20.6	41.2	7.29828	1.98738e+07	482373	East Malaysia
IMR58	Patient's tumour	NPC	not applicable	Patient58	capture seq	C-C-C	C-C-C	169783	81	1	1	1	1	1	Unknown	South East Asia	Unknown	Unknown	NPC	6	20.8901	14.45	28.9	5.3627	230515	7976.29	East Malaysia
IMR59	Patient's tumour	NPC	not applicable	Patient59	capture seq	C-C-C	C-C-C	172709	81	1	1	1	1	1	Kadazan	South East Asia	8.1	high (5 to 10)	NPC	8	19.7303	7.895	15.79	5.71416	517797	32792.7	East Malaysia
IMR6	Patient's tumour	NPC	not applicable	Patient6	capture seq	C-C-C	C-C-C	194356	80	1	1	1	1	1	Chinese	South East Asia	5.75	high (5 to 10)	NPC	5	15.4614	204.2	408.4	7.00777	1.01805e+07	24927.8	West Malaysia
IMR60	Patient's tumour	NPC	not applicable	Patient60	capture seq	C-T-C	C-T-C	169198	81	Recombinant	1	2	2	2	Kadazan	South East Asia	8.1	high (5 to 10)	NPC	8	16.8163	20.55	41.1	6.59718	3.95527e+06	96235.3	East Malaysia
IMR61	Patient's tumour	NPC	not applicable	Patient61	capture seq	C-C-C	C-C-C	190723	81	Recombinant	1	2	1	1	Kadazan	South East Asia	8.1	high (5 to 10)	NPC	8	17.9705	12.61	25.22	6.24742	1.76776e+06	70093.5	East Malaysia
IMR62	Patient's tumour	NPC	not applicable	Patient62	capture seq	C-T-C	C-T-C	172152	80	1	1	1	1	1	Unknown	South East Asia	Unknown	Unknown	NPC	6	18.0846	11.27	22.54	6.21284	1.63245e+06	72424.4	East Malaysia
IMR63	Patient's tumour	NPC	not applicable	Patient63	capture seq	C-T-C	C-T-C	193433	79	2	2	2	2	2	Kadazan	South East Asia	8.1	high (5 to 10)	NPC	8	17.4907	17.34	34.68	6.39281	2.47067e+06	71241.9	East Malaysia
IMR64	Patient's tumour	NPC	not applicable	Patient64	capture seq	C-T-C	C-T-C	170829	81	1	1	1	1	1	Kadazan	South East Asia	8.1	high (5 to 10)	NPC	6	16.6759	26.86	53.72	6.63974	4.36251e+06	81208.3	East Malaysia
IMR65	Patient's tumour	NPC	not applicable	Patient65	capture seq	A-T-C	A-T-C	170587	82	1	1	1	1	1	Iban	South East Asia	8.35	high (5 to 10)	NPC	3	18.9407	50.23	100.46	5.95344	898328	8942.15	East Malaysia
IMR66	Patient's tumour	NPC	not applicable	Patient66	capture seq	C-T-C	C-T-C	174483	82	1	1	1	1	1	Kadazan	South East Asia	8.1	high (5 to 10)	NPC	6	17.0686	16.69	33.38	6.52071	3.31675e+06	99363.3	East Malaysia
IMR67	Patient's tumour	NPC	not applicable	Patient67	No	C-C-T	N/A	N/A	N/A	N/A	N/A	N/A	N/A	N/A	Malay	South East Asia	1.9	intermediate (1 to 5)	NPC	N/A	28.0718	112.9	225.8	3.18642	1536.1	6.80292	West Malaysia
IMR68	Patient's tumour	NPC	not applicable	Patient68	No	CA-TC-CT	N/A	N/A	N/A	N/A	N/A	N/A	N/A	N/A	Chinese	South East Asia	5.75	high (5 to 10)	NPC	N/A	30.2415	38.52	77.04	2.52893	338.011	4.38748	West Malaysia
IMR69	Patient's tumour	NPC	not applicable	Patient69	No	C-C-T	N/A	N/A	N/A	N/A	N/A	N/A	N/A	N/A	Chinese	South East Asia	5.75	high (5 to 10)	NPC	N/A	29.0597	28.46	56.92	2.88707	771.021	13.5457	West Malaysia
IMR7	Patient's tumour	NPC	not applicable	Patient7	capture seq	A-T-C	A-T-C	170283	81	1	1	1	1	1	Chinese	South East Asia	5.75	high (5 to 10)	NPC	6	24.0285	62.98	125.96	4.41166	25802.3	204.845	West Malaysia
IMR70	Patient's tumour	NPC	not applicable	Patient70	No	C-C-C	N/A	N/A	N/A	N/A	N/A	N/A	N/A	N/A	Chinese	South East Asia	5.75	high (5 to 10)	NPC	N/A	27.0307	13.80	27.6	3.5019	3176.17	115.078	West Malaysia
IMR71	Patient's tumour	NPC	not applicable	Patient71	No	C-C-T	N/A	N/A	N/A	N/A	N/A	N/A	N/A	N/A	Chinese	South East Asia	5.75	high (5 to 10)	NPC	N/A	26.8998	20.43	40.86	3.54159	3480.06	85.1703	West Malaysia
IMR72	Patient's tumour	NPC	not applicable	Patient72	No	C-C-C	N/A	N/A	N/A	N/A	N/A	N/A	N/A	N/A	Malay	South East Asia	1.9	intermediate (1 to 5)	NPC	N/A	28.1709	28.87	57.74	3.15639	1433.49	24.8266	West Malaysia
IMR73	Patient's tumour	NPC	not applicable	Patient73	No	C-T-C	N/A	N/A	N/A	N/A	N/A	N/A	N/A	N/A	Malay	South East Asia	1.9	intermediate (1 to 5)	NPC	N/A	30.3328	41.25	82.5	2.50128	317.162	3.84439	West Malaysia
IMR74	Patient's tumour	NPC	not applicable	Patient74	No	C-C-C	N/A	N/A	N/A	N/A	N/A	N/A	N/A	N/A	Malay	South East Asia	1.9	intermediate (1 to 5)	NPC	N/A	30.4142	18.77	37.54	2.47662	299.652	7.98221	West Malaysia
IMR75	Patient's tumour	NPC	not applicable	Patient75	No	C-C-T	N/A	N/A	N/A	N/A	N/A	N/A	N/A	N/A	Malay	South East Asia	Unknown	Unknown	NPC	N/A	24.3535	32.85	65.7	4.31317	20566.9	313.043	West Malaysia
IMR76	Patient's tumour	NPC	not applicable	Patient76	No	C-C-CT	N/A	N/A	N/A	N/A	N/A	N/A	N/A	N/A	Malay	South East Asia	1.9	intermediate (1 to 5)	NPC	N/A	31.4505	16.86	33.72	2.16259	145.409	4.31224	West Malaysia
IMR77	Patient's tumour	NPC	not applicable	Patient77	No	A-T-C	N/A	N/A	N/A	N/A	N/A	N/A	N/A	N/A	Malay	South East Asia	1.9	intermediate (1 to 5)	NPC	N/A	28.7773	15.89	31.78	2.97264	938.941	29.545	West Malaysia
IMR78	Patient's tumour	NPC	not applicable	Patient78	No	C-C-C	N/A	N/A	N/A	N/A	N/A	N/A	N/A	N/A	Unknown	South East Asia	Unknown	Unknown	NPC	N/A	23.6616	72.72	145.44	4.52286	33331.7	229.178	West Malaysia
IMR79	Patient's tumour	NPC	not applicable	Patient72	No	C-C-C	N/A	N/A	N/A	N/A	N/A	N/A	N/A	N/A	Malay	South East Asia	1.9	intermediate (1 to 5)	NPC	N/A	30.6023	16.76	33.52	2.41961	262.79	7.83981	West Malaysia
IMR8	Patient's tumour	NPC	not applicable	Patient8	capture seq	C-T-C	C-T-C	162563	80	2	N/A	2	2	2	Kadazan	South East Asia	8.1	high (5 to 10)	NPC	8	19.1345	26.72	53.44	5.8947	784692	14683.6	East Malaysia
IMR80	Patient's tumour	NPC	not applicable	Patient80	No	A-T-C	N/A	N/A	N/A	N/A	N/A	N/A	N/A	N/A	Malay	South East Asia	1.9	intermediate (1 to 5)	NPC	N/A	26.9383	24.01	48.02	3.5299	3387.68	70.5472	West Malaysia
IMR81	Patient's tumour	NPC	not applicable	Patient81	No	C-C-T	N/A	N/A	N/A	N/A	N/A	N/A	N/A	N/A	Chinese	South East Asia	5.75	high (5 to 10)	NPC	N/A	29.0656	54.49	108.98	2.88528	767.862	7.0459	West Malaysia
IMR82	Patient's tumour	NPC	not applicable	Patient82	No	C-C-T	N/A	N/A	N/A	N/A	N/A	N/A	N/A	N/A	Chinese	South East Asia	5.75	high (5 to 10)	NPC	N/A	30.7195	15.15	30.3	2.38409	242.151	7.99178	West Malaysia
IMR83	Patient's tumour	NPC	not applicable	Patient83	No	C-C-C	N/A	N/A	N/A	N/A	N/A	N/A	N/A	N/A	Unknown	South East Asia	Unknown	Unknown	NPC	N/A	30.2185	83.57	167.14	2.53591	343.484	2.05507	West Malaysia
IMR84	Patient's tumour	NPC	not applicable	Patient68	No	C-C-T	N/A	N/A	N/A	N/A	N/A	N/A	N/A	N/A	Chinese	South East Asia	5.75	high (5 to 10)	NPC	N/A	29.011	19.24	38.48	2.90181	797.645	20.7288	West Malaysia
IMR85	Patient's tumour	NPC	not applicable	Patient85	No	A-T-C	N/A	N/A	N/A	N/A	N/A	N/A	N/A	N/A	Chinese	South East Asia	Unknown	Unknown	NPC	N/A	27.2348	13.72	27.44	3.44007	2754.66	100.388	West Malaysia
IMR86	Patient's tumour	NPC	not applicable	Patient86	No	C-C-T	N/A	N/A	N/A	N/A	N/A	N/A	N/A	N/A	Chinese	South East Asia	5.75	high (5 to 10)	NPC	N/A	28.8552	49.35	98.7	2.94903	889.253	9.00965	West Malaysia
IMR9	Patient's tumour	NPC	not applicable	Patient9	No	C-C-T	N/A	N/A	N/A	N/A	N/A	N/A	N/A	N/A	Malay	South East Asia	1.9	intermediate (1 to 5)	NPC	N/A	28.7403	9.57	19.14	2.98385	963.506	50.3399	West Malaysia

## Sheet: Supp. Table 2
Supplementary Table 2. EBV genomes that were used in this study as references for EBV typing.
Accession	Name	EBV subtype	Reference
AP015016	AP015016_YCCEL1	1	Kanda,T., Furuse,Y., Oshitani,H. and Kiyono,T.. Highly Efficient CRISPR/Cas9-Mediated Cloning and Functional Characterization of Gastric Cancer-Derived Epstein-Barr Virus Strains. J. Virol. 90 (9), 4383-4393 (2016)
AY961628	AY961628_GD1	1	Zeng,M.S., Li,D.J., Liu,Q.L., Song,L.B., Li,M.Z., Zhang,R.H., Yu,X.J., Wang,H.M., Ernberg,I. and Zeng,Y.X.. Genomic sequence analysis of Epstein-Barr virus strain GD1 from a nasopharyngeal carcinoma patient. J. Virol. 79 (24), 15323-15330 (2005)
HQ020558	HQ020558_GD2	1	Liu,P., Fang,X., Feng,Z., Guo,Y.M., Peng,R.J., Liu,T., Huang,Z., Feng,Y., Sun,X., Xiong,Z., Guo,X., Pang,S.S., Wang,B., Lv,X., Feng,F.T., Li,D.J., Chen,L.Z., Feng,Q.S., Huang,W.L., Zeng,M.S., Bei,J.X., Zhang,Y. and Zeng,Y.X.. Direct sequencing and characterization of a clinical isolate of epstein-barr virus from nasopharyngeal carcinoma tissue by using next-generation sequencing technology. J. Vi…
JQ009376	JQ009376_HKNPC1	1	Kwok,H., Tong,A.H., Lin,C.H., Lok,S., Farrell,P.J., Kwong,D.L. and Chiang,A.K.. Genomic sequencing and comparative analysis of Epstein-Barr virus genome isolated from primary nasopharyngeal carcinoma biopsy. PLoS ONE 7 (5), E36939 (2012)
KC207813	KC207813_Akata	1	Lin,Z., Wang,X., Strong,M.J., Concha,M., Baddoo,M., Xu,G., Baribault,C., Fewell,C., Hulme,W., Hedges,D., Taylor,C.M. and Flemington,E.K.. Whole-Genome Sequencing of the Akata and Mutu Epstein-Barr Virus Strains. J. Virol. 87 (2), 1172-1182 (2013)
KC207814	KC207814_Mutu	1	Lin,Z., Wang,X., Strong,M.J., Concha,M., Baddoo,M., Xu,G., Baribault,C., Fewell,C., Hulme,W., Hedges,D., Taylor,C.M. and Flemington,E.K.. Whole-Genome Sequencing of the Akata and Mutu Epstein-Barr Virus Strains. J. Virol. 87 (2), 1172-1182 (2013)
KC617875	KC617875_C666.1	1	Tso,K.K., Yip,K.Y., Mak,C.K., Chung,G.T., Lee,S.D., Cheung,S.T., To,K.F. and Lo,K.W.. Complete genomic sequence of Epstein-Barr virus in nasopharyngeal carcinoma cell line C666-1. Infect. Agents Cancer 8 (1), 29 (2013)
KF373730	KF373730_M81	1	Tsai,M.H., Raykova,A., Klinke,O., Bernhardt,K., Gartner,K., Leung,C.S., Geletneky,K., Sertel,S., Munz,C., Feederle,R. and Delecluse,H.J.. Spontaneous lytic replication and epitheliotropism define an epstein-barr virus strain found in carcinomas. Cell Rep 5 (2), 458-470 (2013)
KF717093	KF717093_Raji	1	Anne,W., Marisa,S., Alexander,B., Tobias,S. and Wolfgang,H.. Permissive enhancer elements in EBV's chromatin regulate the expression of BZLF1 target genes revealing a global transcriptional function of BMRF1. Unpublished
KP735248	KP735248_SNU719	1	Song,K.A., Yang,S.D., Hwang,J., Kim,J.I. and Kang,M.S.. The full-length DNA sequence of Epstein Barr virus from a human gastric carcinoma cell line, SNU-719. Virus Genes 51 (3), 329-337 (2015)
LN827544	LN827544_Wewak2	2	Grayson,N.E.. Direct Submission. Submitted (26-FEB-2015) SC, Virus genomics, Wellcome Trust Sanger Institute, Wellcome Trust Genome Campus, Hinxton, Cambridge., CB10 1SA, UK, United Kingdom
LN827545	LN827545_Daudi	1	Grayson E,Nicholas.. Direct Submission. Submitted (26-FEB-2015) SC, Virus genomics, Wellcome Trust Sanger Institute, Wellcome Trust Genome Campus, Hinxton, Cambridge., CB10 1SA, UK, United Kingdom
LN827548	LN827548_P3HR1 c16	2	Grayson E,Nicholas.. Direct Submission. Submitted (26-FEB-2015) SC, Virus genomics, Wellcome Trust Sanger Institute, Wellcome Trust Genome Campus, Hinxton, Cambridge., CB10 1SA, UK, United Kingdom
LN827800	LN827800_Jijoye	2	Grayson E,Nicholas.. Direct Submission. Submitted (26-FEB-2015) SC, Virus genomics, Wellcome Trust Sanger Institute, Wellcome Trust Genome Campus, Hinxton, Cambridge., CB10 1SA, UK, United Kingdom
MH590574	MH590574_B95.8 Alan chiang	1	Hui KF, Chan TF, Yang W, Shen JJ, Lam KP, Kwok H, Sham PC, Tsao SW, Kwong DL, Lung ML, Chiang AKS. High risk Epstein-Barr virus variants characterized by distinct polymorphisms in the EBER locus are strongly associated with nasopharyngeal carcinoma. Int J Cancer. 2019 Jun 15;144(12):3031-3042. doi: 10.1002/ijc.32049. Epub 2019 Jan 7. PMID: 30536939.
MH590578	MH590578_NPC43	1	Hui KF, Chan TF, Yang W, Shen JJ, Lam KP, Kwok H, Sham PC, Tsao SW, Kwong DL, Lung ML, Chiang AKS. High risk Epstein-Barr virus variants characterized by distinct polymorphisms in the EBER locus are strongly associated with nasopharyngeal carcinoma. Int J Cancer. 2019 Jun 15;144(12):3031-3042. doi: 10.1002/ijc.32049. Epub 2019 Jan 7. PMID: 30536939.
NC007605	NC007605_B95.8+Raji	1	Farrell,P.J. and Davison,A.J. Direct Submission. Submitted (08-NOV-2005) Department of Virology, Ludwig Institute for Cancer Research, Faculty of Medicine, Imperial College, St Mary's Campus, Norfolk Place, London W2 1PG, UK
NC009334	NC009334_AG876	2	Dolan,A., Addison,C., Gatherer,D., Davison,A.J. and McGeoch,D.J.. The genome of Epstein-Barr virus type 2 strain AG876. Virology 350 (1), 164-170 (2006)
V01555	V01555_B95.8 original	1	Farrell,P.J. Direct Submission. Submitted (18-MAR-1988) Farrell P., Ludwig Institute for Cancer Research, St. Mary's Hospital Medical School, Norfolk Place London W2 1PG

## Sheet: Supp. Table 3
Supplementary Table 3. 905 EBV genomes analysed, including 67 from this study and 838 publicly available EBV genomes.
Accession	Name	Ethnicity/ subpopulation	color1	Country	Country_tag	Geographical region	color2	NPC ASR	NPC ASIR category	color3	NPC ASIR reference	Type	Original source of EBV	Grouping
AB828191	AB828191_LGY-Raji	unknown	#000000	Africa	GF	Africa	#FFBF00	1.1	intermediate (1 to 5)	#bcbcbc	GLOBOCAN 2020	BL	lymphoma	2
LN827526	LN827526_BL37	unknown	#000000	Africa	GF	Africa	#FFBF00	1.1	intermediate (1 to 5)	#bcbcbc	GLOBOCAN 2020	BL	lymphoma	2
MG298842	MG298842_ GK_PUT	unknown	#000000	Africa	GF	Africa	#FFBF00	1.1	intermediate (1 to 5)	#bcbcbc	GLOBOCAN 2020	BL	lymphoma	7
MG298843	MG298843_ GK_RUDU	unknown	#000000	Africa	GF	Africa	#FFBF00	1.1	intermediate (1 to 5)	#bcbcbc	GLOBOCAN 2020	BL	lymphoma	2
MG298903	MG298903_ JWBL121B	unknown	#000000	Africa	GF	Africa	#FFBF00	1.1	intermediate (1 to 5)	#bcbcbc	GLOBOCAN 2020	BL	lymphoma	2
MG298904	MG298904_ JWBL17A	unknown	#000000	Africa	GF	Africa	#FFBF00	1.1	intermediate (1 to 5)	#bcbcbc	GLOBOCAN 2020	BL	lymphoma	2
MG298905	MG298905_ JWBL43B	unknown	#000000	Africa	GF	Africa	#FFBF00	1.1	intermediate (1 to 5)	#bcbcbc	GLOBOCAN 2020	BL	lymphoma	2
MG298918	MG298918_ GK_LY91	unknown	#000000	Africa	GF	Africa	#FFBF00	1.1	intermediate (1 to 5)	#bcbcbc	GLOBOCAN 2020	BL	lymphoma	7
KR063343	KR063343_CV-ARG	unknown	#000000	Argentina	GS	South America	#FFA6C9	0.26	low (<1)	#38761d	GLOBOCAN 2020	BL	lymphoma	2
KT001102	KT001102_VA	unknown	#000000	Argentina	GS	South America	#FFA6C9	0.26	low (<1)	#38761d	GLOBOCAN 2020	BL	lymphoma	7
KT001103	KT001103_SG	unknown	#000000	Argentina	GS	South America	#FFA6C9	0.26	low (<1)	#38761d	GLOBOCAN 2020	BL	lymphoma	2
MG298828	MG298828_ DF_Tonsil_T47	unknown	#000000	Argentina	GS	South America	#FFA6C9	0.26	low (<1)	#38761d	GLOBOCAN 2020	BL	lymphoma	2
MG298829	MG298829_ DF_Tonsil_T49	unknown	#000000	Argentina	GS	South America	#FFA6C9	0.26	low (<1)	#38761d	GLOBOCAN 2020	BL	lymphoma	2
MG298917	MG298917_ DF_Tonsil_T156	unknown	#000000	Argentina	GS	South America	#FFA6C9	0.26	low (<1)	#38761d	GLOBOCAN 2020	Tonsil biopsy	non-cancer	2
LN827567	LN827567_sLCL-IM1.09	unknown	#000000	Australia	GE	Oceania	#AF6E4D	0.49	low (<1)	#38761d	GLOBOCAN 2020	sLCL-IM	non-cancer	1
LN827583	LN827583_sLCL-IM1.17	unknown	#000000	Australia	GE	Oceania	#AF6E4D	0.49	low (<1)	#38761d	GLOBOCAN 2020	sLCL-IM	non-cancer	1
LN827590	LN827590_sLCL-IM1.05	unknown	#000000	Australia	GE	Oceania	#AF6E4D	0.49	low (<1)	#38761d	GLOBOCAN 2020	sLCL-IM	non-cancer	2
LN827596	LN827596_sLCL-IM1.02	unknown	#000000	Australia	GE	Oceania	#AF6E4D	0.49	low (<1)	#38761d	GLOBOCAN 2020	sLCL-IM	non-cancer	2
LN827799	LN827799_sLCL-IM1.16	unknown	#000000	Australia	GE	Oceania	#AF6E4D	0.49	low (<1)	#38761d	GLOBOCAN 2020	sLCL-IM	non-cancer	3
LN827553	LN827553_sLCL-IS1.08	unknown	#000000	Australia	GE	Oceania	#AF6E4D	0.49	low (<1)	#38761d	GLOBOCAN 2020	sLCL-PTLD	benign/malignant disease	1
LN827569	LN827569_sLCL-IS1.11	unknown	#000000	Australia	GE	Oceania	#AF6E4D	0.49	low (<1)	#38761d	GLOBOCAN 2020	sLCL-PTLD	benign/malignant disease	1
LN827570	LN827570_sLCL-IS1.01	unknown	#000000	Australia	GE	Oceania	#AF6E4D	0.49	low (<1)	#38761d	GLOBOCAN 2020	sLCL-PTLD	benign/malignant disease	1
LN827572	LN827572_sLCL-IS1.18	unknown	#000000	Australia	GE	Oceania	#AF6E4D	0.49	low (<1)	#38761d	GLOBOCAN 2020	sLCL-PTLD	benign/malignant disease	2
LN827575	LN827575_sLCL-IS1.14	unknown	#000000	Australia	GE	Oceania	#AF6E4D	0.49	low (<1)	#38761d	GLOBOCAN 2020	sLCL-PTLD	benign/malignant disease	1
LN827576	LN827576_sLCL-IS1.20	unknown	#000000	Australia	GE	Oceania	#AF6E4D	0.49	low (<1)	#38761d	GLOBOCAN 2020	sLCL-PTLD	benign/malignant disease	1
LN827578	LN827578_sLCL-IS1.13	unknown	#000000	Australia	GE	Oceania	#AF6E4D	0.49	low (<1)	#38761d	GLOBOCAN 2020	sLCL-PTLD	benign/malignant disease	2
LN827584	LN827584_sLCL-IS1.06	unknown	#000000	Australia	GE	Oceania	#AF6E4D	0.49	low (<1)	#38761d	GLOBOCAN 2020	sLCL-PTLD	benign/malignant disease	2
LN827586	LN827586_sLCL-IS1.15	unknown	#000000	Australia	GE	Oceania	#AF6E4D	0.49	low (<1)	#38761d	GLOBOCAN 2020	sLCL-PTLD	benign/malignant disease	2
LN827588	LN827588_sLCL-IS1.19	unknown	#000000	Australia	GE	Oceania	#AF6E4D	0.49	low (<1)	#38761d	GLOBOCAN 2020	sLCL-PTLD	benign/malignant disease	1
LN827589	LN827589_sLCL-IS2.01	unknown	#000000	Australia	GE	Oceania	#AF6E4D	0.49	low (<1)	#38761d	GLOBOCAN 2020	sLCL-PTLD	benign/malignant disease	7
LN827592	LN827592_sLCL-IS1.10	unknown	#000000	Australia	GE	Oceania	#AF6E4D	0.49	low (<1)	#38761d	GLOBOCAN 2020	sLCL-PTLD	benign/malignant disease	1
LN827593	LN827593_sLCL-IS1.12	unknown	#000000	Australia	GE	Oceania	#AF6E4D	0.49	low (<1)	#38761d	GLOBOCAN 2020	sLCL-PTLD	benign/malignant disease	1
LN827594	LN827594_sLCL-IS1.07	unknown	#000000	Australia	GE	Oceania	#AF6E4D	0.49	low (<1)	#38761d	GLOBOCAN 2020	sLCL-PTLD	benign/malignant disease	2
LN827595	LN827595_sLCL-IS1.03	unknown	#000000	Australia	GE	Oceania	#AF6E4D	0.49	low (<1)	#38761d	GLOBOCAN 2020	sLCL-PTLD	benign/malignant disease	1
LN827597	LN827597_sLCL-IS1.04	unknown	#000000	Australia	GE	Oceania	#AF6E4D	0.49	low (<1)	#38761d	GLOBOCAN 2020	sLCL-PTLD	benign/malignant disease	2
KP968257	KP968257_CCH	unknown	#000000	Brazil	GS	South America	#FFA6C9	0.34	low (<1)	#38761d	GLOBOCAN 2020	BL	lymphoma	2
KP968258	KP968258_MP	unknown	#000000	Brazil	GS	South America	#FFA6C9	0.34	low (<1)	#38761d	GLOBOCAN 2020	BL	lymphoma	2
KP968259	KP968259_SCL	unknown	#000000	Brazil	GS	South America	#FFA6C9	0.34	low (<1)	#38761d	GLOBOCAN 2020	BL	lymphoma	2
KP968260	KP968260_VGO	unknown	#000000	Brazil	GS	South America	#FFA6C9	0.34	low (<1)	#38761d	GLOBOCAN 2020	BL	lymphoma	5
KR063344	KR063344_RPF	unknown	#000000	Brazil	GS	South America	#FFA6C9	0.34	low (<1)	#38761d	GLOBOCAN 2020	BL	lymphoma	2
KR063345	KR063345_FNR	unknown	#000000	Brazil	GS	South America	#FFA6C9	0.34	low (<1)	#38761d	GLOBOCAN 2020	BL	lymphoma	2
AB850643	AB850643_HN1	unknown	#000000	China	GA	East Asia	#1F75FE	21.69	very high (>10)	#ff0038	Zhang et al., 2015	NPC	NPC	4
AB850644	AB850644_HN2	unknown	#000000	China	GA	East Asia	#1F75FE	21.69	very high (>10)	#ff0038	Zhang et al., 2015	NPC	NPC	5
AB850647	AB850647_HN12	unknown	#000000	China	GA	East Asia	#1F75FE	21.69	very high (>10)	#ff0038	Zhang et al., 2015	NPC	NPC	2
AB850649	AB850649_HN4	unknown	#000000	China	GA	East Asia	#1F75FE	21.69	very high (>10)	#ff0038	Zhang et al., 2015	NPC	NPC	3
AB850651	AB850651_HN14	unknown	#000000	China	GA	East Asia	#1F75FE	21.69	very high (>10)	#ff0038	Zhang et al., 2015	NPC	NPC	4
AB850654	AB850654_HN15	unknown	#000000	China	GA	East Asia	#1F75FE	21.69	very high (>10)	#ff0038	Zhang et al., 2015	NPC	NPC	2
AB850657	AB850657_HN8	unknown	#000000	China	GA	East Asia	#1F75FE	21.69	very high (>10)	#ff0038	Zhang et al., 2015	NPC	NPC	4
AY961628	AY961628_GD1	unknown	#000000	China	GA	East Asia	#1F75FE	21.69	very high (>10)	#ff0038	Zhang et al., 2015	NPC	NPC	3
HQ020558	HQ020558_GD2	unknown	#000000	China	GA	East Asia	#1F75FE	21.69	very high (>10)	#ff0038	Zhang et al., 2015	NPC	NPC	4
LC137018	LC137018_HNNPC1	unknown	#000000	China	GA	East Asia	#1F75FE	21.69	very high (>10)	#ff0038	Zhang et al., 2015	NPC	NPC	4
LC149491	LC149491_HNNPC2	unknown	#000000	China	GA	East Asia	#1F75FE	21.69	very high (>10)	#ff0038	Zhang et al., 2015	NPC	NPC	4
LC150327	LC150327_HNNPC3	unknown	#000000	China	GA	East Asia	#1F75FE	21.69	very high (>10)	#ff0038	Zhang et al., 2015	NPC	NPC	4
LC150337	LC150337_HNNPC4	unknown	#000000	China	GA	East Asia	#1F75FE	21.69	very high (>10)	#ff0038	Zhang et al., 2015	NPC	NPC	4
LC150338	LC150338_HNNPC5	unknown	#000000	China	GA	East Asia	#1F75FE	21.69	very high (>10)	#ff0038	Zhang et al., 2015	NPC	NPC	4
LN827525	LN827525_C666-1	unknown	#000000	China	GA	East Asia	#1F75FE	21.69	very high (>10)	#ff0038	Zhang et al., 2015	NPC	NPC	4
LN827549	LN827549_D3201.2	unknown	#000000	China	GA	East Asia	#1F75FE	21.69	very high (>10)	#ff0038	Zhang et al., 2015	NPC	NPC	4
MH101957	MH101957_ NKTCL-SC01	unknown	#000000	China	GA	East Asia	#1F75FE	21.69	very high (>10)	#ff0038	Zhang et al., 2015	NKTCL	lymphoma	5
MH101958	MH101958_ NKTCL-SC02	unknown	#000000	China	GA	East Asia	#1F75FE	21.69	very high (>10)	#ff0038	Zhang et al., 2015	NKTCL	lymphoma	3
MH101959	MH101959_ NKTCL-SC03	unknown	#000000	China	GA	East Asia	#1F75FE	21.69	very high (>10)	#ff0038	Zhang et al., 2015	NKTCL	lymphoma	4
MH101960	MH101960_ NKTCL-SC04	unknown	#000000	China	GA	East Asia	#1F75FE	21.69	very high (>10)	#ff0038	Zhang et al., 2015	NKTCL	lymphoma	3
MH101961	MH101961_ NKTCL-SC05	unknown	#000000	China	GA	East Asia	#1F75FE	21.69	very high (>10)	#ff0038	Zhang et al., 2015	NKTCL	lymphoma	6
MH101962	MH101962_ NKTCL-SC06	unknown	#000000	China	GA	East Asia	#1F75FE	21.69	very high (>10)	#ff0038	Zhang et al., 2015	NKTCL	lymphoma	3
MH101963	MH101963_ NKTCL-SC07	unknown	#000000	China	GA	East Asia	#1F75FE	21.69	very high (>10)	#ff0038	Zhang et al., 2015	NKTCL	lymphoma	3
MH101964	MH101964_ NKTCL-SC08	unknown	#000000	China	GA	East Asia	#1F75FE	21.69	very high (>10)	#ff0038	Zhang et al., 2015	NKTCL	lymphoma	3
MH101965	MH101965_ NKTCL-SC09	unknown	#000000	China	GA	East Asia	#1F75FE	21.69	very high (>10)	#ff0038	Zhang et al., 2015	NKTCL	lymphoma	3
MH101966	MH101966_ NKTCL-SC10	unknown	#000000	China	GA	East Asia	#1F75FE	21.69	very high (>10)	#ff0038	Zhang et al., 2015	NKTCL	lymphoma	3
MH101967	MH101967_ NKTCL-SC11	unknown	#000000	China	GA	East Asia	#1F75FE	21.69	very high (>10)	#ff0038	Zhang et al., 2015	NKTCL	lymphoma	3
MH101968	MH101968_ NKTCL-SC12	unknown	#000000	China	GA	East Asia	#1F75FE	21.69	very high (>10)	#ff0038	Zhang et al., 2015	NKTCL	lymphoma	5
MH101969	MH101969_ NKTCL-SC13	unknown	#000000	China	GA	East Asia	#1F75FE	21.69	very high (>10)	#ff0038	Zhang et al., 2015	NKTCL	lymphoma	5
MH101970	MH101970_ NKTCL-SC14	unknown	#000000	China	GA	East Asia	#1F75FE	21.69	very high (>10)	#ff0038	Zhang et al., 2015	NKTCL	lymphoma	6
MH101971	MH101971_ NKTCL-SC15	unknown	#000000	China	GA	East Asia	#1F75FE	21.69	very high (>10)	#ff0038	Zhang et al., 2015	NKTCL	lymphoma	5
KT254013	KT254013_ EBVaGC3	unknown	#000000	China	GA	East Asia	#1F75FE	21.69	very high (>10)	#ff0038	Zhang et al., 2015	GC	other epithelial cancer	3
KT273942	KT273942_ EBVaGC1	unknown	#000000	China	GA	East Asia	#1F75FE	21.69	very high (>10)	#ff0038	Zhang et al., 2015	GC	other epithelial cancer	3
KT273943	KT273943_ EBVaGC2	unknown	#000000	China	GA	East Asia	#1F75FE	21.69	very high (>10)	#ff0038	Zhang et al., 2015	GC	other epithelial cancer	3
KT273944	KT273944_ EBVaGC4	unknown	#000000	China	GA	East Asia	#1F75FE	21.69	very high (>10)	#ff0038	Zhang et al., 2015	GC	other epithelial cancer	3
KT273945	KT273945_ EBVaGC5	unknown	#000000	China	GA	East Asia	#1F75FE	21.69	very high (>10)	#ff0038	Zhang et al., 2015	GC	other epithelial cancer	3
KT273946	KT273946_ EBVaGC6	unknown	#000000	China	GA	East Asia	#1F75FE	21.69	very high (>10)	#ff0038	Zhang et al., 2015	GC	other epithelial cancer	3
KT273947	KT273947_ EBVaGC7	unknown	#000000	China	GA	East Asia	#1F75FE	21.69	very high (>10)	#ff0038	Zhang et al., 2015	GC	other epithelial cancer	3
KT273948	KT273948_ EBVaGC8	unknown	#000000	China	GA	East Asia	#1F75FE	21.69	very high (>10)	#ff0038	Zhang et al., 2015	GC	other epithelial cancer	3
KT273949	KT273949_ EBVaGC9	unknown	#000000	China	GA	East Asia	#1F75FE	21.69	very high (>10)	#ff0038	Zhang et al., 2015	GC	other epithelial cancer	3
KT823506	KT823506_ LC1	unknown	#000000	China	GA	East Asia	#1F75FE	21.69	very high (>10)	#ff0038	Zhang et al., 2015	LC	other epithelial cancer	3
KT823507	KT823507_ LC2	unknown	#000000	China	GA	East Asia	#1F75FE	21.69	very high (>10)	#ff0038	Zhang et al., 2015	LC	other epithelial cancer	4
KT823508	KT823508_ LC3	unknown	#000000	China	GA	East Asia	#1F75FE	21.69	very high (>10)	#ff0038	Zhang et al., 2015	LC	other epithelial cancer	3
KT823509	KT823509_ LC4	unknown	#000000	China	GA	East Asia	#1F75FE	21.69	very high (>10)	#ff0038	Zhang et al., 2015	LC	other epithelial cancer	3
KX125050	KX125050_ GC-EBV1	unknown	#000000	China	GA	East Asia	#1F75FE	21.69	very high (>10)	#ff0038	Zhang et al., 2015	GC	other epithelial cancer	4
KX674065	KX674065_ GDGC2	unknown	#000000	China	GA	East Asia	#1F75FE	21.69	very high (>10)	#ff0038	Zhang et al., 2015	GC	other epithelial cancer	3
MG021305	MG021305_ YCCEL1-GC1	unknown	#000000	China	GA	East Asia	#1F75FE	21.69	very high (>10)	#ff0038	Zhang et al., 2015	GC	other epithelial cancer	3
MG021314	MG021314_ EBVaGC8-2	unknown	#000000	China	GA	East Asia	#1F75FE	21.69	very high (>10)	#ff0038	Zhang et al., 2015	GC	other epithelial cancer	3
MG021315	MG021315_ EBVaGC8-3	unknown	#000000	China	GA	East Asia	#1F75FE	21.69	very high (>10)	#ff0038	Zhang et al., 2015	GC	other epithelial cancer	3
MK540470	MK540470_ NPCT115	unknown	#000000	China	GA	East Asia	#1F75FE	21.69	very high (>10)	#ff0038	Zhang et al., 2015	NPC	NPC	4
OM022115	OM022115_ H10	unknown	#000000	China	GA	East Asia	#1F75FE	21.69	very high (>10)	#ff0038	Zhang et al., 2015	HS	HC	4
OM022116	OM022116_ H11	unknown	#000000	China	GA	East Asia	#1F75FE	21.69	very high (>10)	#ff0038	Zhang et al., 2015	HS	HC	4
OM022117	OM022117_ H12	unknown	#000000	China	GA	East Asia	#1F75FE	21.69	very high (>10)	#ff0038	Zhang et al., 2015	HS	HC	4
OM022118	OM022118_ H13	unknown	#000000	China	GA	East Asia	#1F75FE	21.69	very high (>10)	#ff0038	Zhang et al., 2015	HS	HC	3
OM022119	OM022119_ H14	unknown	#000000	China	GA	East Asia	#1F75FE	21.69	very high (>10)	#ff0038	Zhang et al., 2015	HS	HC	4
OM022120	OM022120_ H15	unknown	#000000	China	GA	East Asia	#1F75FE	21.69	very high (>10)	#ff0038	Zhang et al., 2015	HS	HC	4
OM022121	OM022121_ H16	unknown	#000000	China	GA	East Asia	#1F75FE	21.69	very high (>10)	#ff0038	Zhang et al., 2015	HS	HC	5
OM022122	OM022122_ H17	unknown	#000000	China	GA	East Asia	#1F75FE	21.69	very high (>10)	#ff0038	Zhang et al., 2015	HS	HC	3
OM022123	OM022123_ H18	unknown	#000000	China	GA	East Asia	#1F75FE	21.69	very high (>10)	#ff0038	Zhang et al., 2015	HS	HC	3
OM022124	OM022124_ H19	unknown	#000000	China	GA	East Asia	#1F75FE	21.69	very high (>10)	#ff0038	Zhang et al., 2015	HS	HC	3
OM022125	OM022125_ H1	unknown	#000000	China	GA	East Asia	#1F75FE	21.69	very high (>10)	#ff0038	Zhang et al., 2015	HS	HC	3
OM022126	OM022126_ H20	unknown	#000000	China	GA	East Asia	#1F75FE	21.69	very high (>10)	#ff0038	Zhang et al., 2015	HS	HC	4
OM022127	OM022127_ H21	unknown	#000000	China	GA	East Asia	#1F75FE	21.69	very high (>10)	#ff0038	Zhang et al., 2015	HS	HC	4
OM022128	OM022128_ H22	unknown	#000000	China	GA	East Asia	#1F75FE	21.69	very high (>10)	#ff0038	Zhang et al., 2015	HS	HC	4
OM022129	OM022129_ H23	unknown	#000000	China	GA	East Asia	#1F75FE	21.69	very high (>10)	#ff0038	Zhang et al., 2015	HS	HC	5
OM022130	OM022130_ H24	unknown	#000000	China	GA	East Asia	#1F75FE	21.69	very high (>10)	#ff0038	Zhang et al., 2015	HS	HC	4
OM022131	OM022131_ H26	unknown	#000000	China	GA	East Asia	#1F75FE	21.69	very high (>10)	#ff0038	Zhang et al., 2015	HS	HC	3
OM022132	OM022132_ H27	unknown	#000000	China	GA	East Asia	#1F75FE	21.69	very high (>10)	#ff0038	Zhang et al., 2015	HS	HC	4
OM022133	OM022133_ H28	unknown	#000000	China	GA	East Asia	#1F75FE	21.69	very high (>10)	#ff0038	Zhang et al., 2015	HS	HC	4
OM022134	OM022134_ H29	unknown	#000000	China	GA	East Asia	#1F75FE	21.69	very high (>10)	#ff0038	Zhang et al., 2015	HS	HC	3
OM022135	OM022135_ H30	unknown	#000000	China	GA	East Asia	#1F75FE	21.69	very high (>10)	#ff0038	Zhang et al., 2015	HS	HC	5
OM022136	OM022136_ H32	unknown	#000000	China	GA	East Asia	#1F75FE	21.69	very high (>10)	#ff0038	Zhang et al., 2015	HS	HC	4
OM022137	OM022137_ H33	unknown	#000000	China	GA	East Asia	#1F75FE	21.69	very high (>10)	#ff0038	Zhang et al., 2015	HS	HC	5
OM022138	OM022138_ H34	unknown	#000000	China	GA	East Asia	#1F75FE	21.69	very high (>10)	#ff0038	Zhang et al., 2015	HS	HC	3
OM022139	OM022139_ H35	unknown	#000000	China	GA	East Asia	#1F75FE	21.69	very high (>10)	#ff0038	Zhang et al., 2015	HS	HC	4
OM022140	OM022140_ H36	unknown	#000000	China	GA	East Asia	#1F75FE	21.69	very high (>10)	#ff0038	Zhang et al., 2015	HS	HC	3
OM022141	OM022141_ H38	unknown	#000000	China	GA	East Asia	#1F75FE	21.69	very high (>10)	#ff0038	Zhang et al., 2015	HS	HC	7
OM022142	OM022142_ H39	unknown	#000000	China	GA	East Asia	#1F75FE	21.69	very high (>10)	#ff0038	Zhang et al., 2015	HS	HC	3
OM022143	OM022143_ H3	unknown	#000000	China	GA	East Asia	#1F75FE	21.69	very high (>10)	#ff0038	Zhang et al., 2015	HS	HC	4
OM022144	OM022144_ H41	unknown	#000000	China	GA	East Asia	#1F75FE	21.69	very high (>10)	#ff0038	Zhang et al., 2015	HS	HC	3
OM022145	OM022145_ H42	unknown	#000000	China	GA	East Asia	#1F75FE	21.69	very high (>10)	#ff0038	Zhang et al., 2015	HS	HC	4
OM022146	OM022146_ H4	unknown	#000000	China	GA	East Asia	#1F75FE	21.69	very high (>10)	#ff0038	Zhang et al., 2015	HS	HC	4
OM022147	OM022147_ H5	unknown	#000000	China	GA	East Asia	#1F75FE	21.69	very high (>10)	#ff0038	Zhang et al., 2015	HS	HC	4
OM022148	OM022148_ H6	unknown	#000000	China	GA	East Asia	#1F75FE	21.69	very high (>10)	#ff0038	Zhang et al., 2015	HS	HC	4
OM022149	OM022149_ H7	unknown	#000000	China	GA	East Asia	#1F75FE	21.69	very high (>10)	#ff0038	Zhang et al., 2015	HS	HC	6
OM022150	OM022150_ H8	unknown	#000000	China	GA	East Asia	#1F75FE	21.69	very high (>10)	#ff0038	Zhang et al., 2015	HS	HC	4
OM022151	OM022151_ H9	unknown	#000000	China	GA	East Asia	#1F75FE	21.69	very high (>10)	#ff0038	Zhang et al., 2015	HS	HC	7
OM022152	OM022152_ P10	unknown	#000000	China	GA	East Asia	#1F75FE	21.69	very high (>10)	#ff0038	Zhang et al., 2015	pLELC	other epithelial cancer	4
OM022153	OM022153_ P11	unknown	#000000	China	GA	East Asia	#1F75FE	21.69	very high (>10)	#ff0038	Zhang et al., 2015	pLELC	other epithelial cancer	4
OM022154	OM022154_ P12	unknown	#000000	China	GA	East Asia	#1F75FE	21.69	very high (>10)	#ff0038	Zhang et al., 2015	pLELC	other epithelial cancer	4
OM022155	OM022155_ P13	unknown	#000000	China	GA	East Asia	#1F75FE	21.69	very high (>10)	#ff0038	Zhang et al., 2015	pLELC	other epithelial cancer	4
OM022156	OM022156_ P14	unknown	#000000	China	GA	East Asia	#1F75FE	21.69	very high (>10)	#ff0038	Zhang et al., 2015	pLELC	other epithelial cancer	4
OM022157	OM022157_ P15	unknown	#000000	China	GA	East Asia	#1F75FE	21.69	very high (>10)	#ff0038	Zhang et al., 2015	pLELC	other epithelial cancer	4
OM022158	OM022158_ P16	unknown	#000000	China	GA	East Asia	#1F75FE	21.69	very high (>10)	#ff0038	Zhang et al., 2015	pLELC	other epithelial cancer	4
OM022159	OM022159_ P17	unknown	#000000	China	GA	East Asia	#1F75FE	21.69	very high (>10)	#ff0038	Zhang et al., 2015	pLELC	other epithelial cancer	4
OM022160	OM022160_ P18	unknown	#000000	China	GA	East Asia	#1F75FE	21.69	very high (>10)	#ff0038	Zhang et al., 2015	pLELC	other epithelial cancer	4
OM022161	OM022161_ P19	unknown	#000000	China	GA	East Asia	#1F75FE	21.69	very high (>10)	#ff0038	Zhang et al., 2015	pLELC	other epithelial cancer	4
OM022162	OM022162_ P1	unknown	#000000	China	GA	East Asia	#1F75FE	21.69	very high (>10)	#ff0038	Zhang et al., 2015	pLELC	other epithelial cancer	4
OM022163	OM022163_ P20	unknown	#000000	China	GA	East Asia	#1F75FE	21.69	very high (>10)	#ff0038	Zhang et al., 2015	pLELC	other epithelial cancer	4
OM022164	OM022164_ P21	unknown	#000000	China	GA	East Asia	#1F75FE	21.69	very high (>10)	#ff0038	Zhang et al., 2015	pLELC	other epithelial cancer	4
OM022165	OM022165_ P22	unknown	#000000	China	GA	East Asia	#1F75FE	21.69	very high (>10)	#ff0038	Zhang et al., 2015	pLELC	other epithelial cancer	4
OM022166	OM022166_ P23	unknown	#000000	China	GA	East Asia	#1F75FE	21.69	very high (>10)	#ff0038	Zhang et al., 2015	pLELC	other epithelial cancer	4
OM022167	OM022167_ P24	unknown	#000000	China	GA	East Asia	#1F75FE	21.69	very high (>10)	#ff0038	Zhang et al., 2015	pLELC	other epithelial cancer	5
OM022168	OM022168_ P25	unknown	#000000	China	GA	East Asia	#1F75FE	21.69	very high (>10)	#ff0038	Zhang et al., 2015	pLELC	other epithelial cancer	4
OM022169	OM022169_ P26	unknown	#000000	China	GA	East Asia	#1F75FE	21.69	very high (>10)	#ff0038	Zhang et al., 2015	pLELC	other epithelial cancer	4
OM022170	OM022170_ P27	unknown	#000000	China	GA	East Asia	#1F75FE	21.69	very high (>10)	#ff0038	Zhang et al., 2015	pLELC	other epithelial cancer	4
OM022171	OM022171_ P28	unknown	#000000	China	GA	East Asia	#1F75FE	21.69	very high (>10)	#ff0038	Zhang et al., 2015	pLELC	other epithelial cancer	4
OM022172	OM022172_ P29	unknown	#000000	China	GA	East Asia	#1F75FE	21.69	very high (>10)	#ff0038	Zhang et al., 2015	pLELC	other epithelial cancer	4
OM022173	OM022173_ P2	unknown	#000000	China	GA	East Asia	#1F75FE	21.69	very high (>10)	#ff0038	Zhang et al., 2015	pLELC	other epithelial cancer	4
OM022174	OM022174_ P30	unknown	#000000	China	GA	East Asia	#1F75FE	21.69	very high (>10)	#ff0038	Zhang et al., 2015	pLELC	other epithelial cancer	4
OM022175	OM022175_ P31	unknown	#000000	China	GA	East Asia	#1F75FE	21.69	very high (>10)	#ff0038	Zhang et al., 2015	pLELC	other epithelial cancer	4
OM022176	OM022176_ P32	unknown	#000000	China	GA	East Asia	#1F75FE	21.69	very high (>10)	#ff0038	Zhang et al., 2015	pLELC	other epithelial cancer	4
OM022177	OM022177_ P33	unknown	#000000	China	GA	East Asia	#1F75FE	21.69	very high (>10)	#ff0038	Zhang et al., 2015	pLELC	other epithelial cancer	4
OM022178	OM022178_ P34	unknown	#000000	China	GA	East Asia	#1F75FE	21.69	very high (>10)	#ff0038	Zhang et al., 2015	pLELC	other epithelial cancer	4
OM022179	OM022179_ P35	unknown	#000000	China	GA	East Asia	#1F75FE	21.69	very high (>10)	#ff0038	Zhang et al., 2015	pLELC	other epithelial cancer	4
OM022180	OM022180_ P36	unknown	#000000	China	GA	East Asia	#1F75FE	21.69	very high (>10)	#ff0038	Zhang et al., 2015	pLELC	other epithelial cancer	4
OM022181	OM022181_ P37	unknown	#000000	China	GA	East Asia	#1F75FE	21.69	very high (>10)	#ff0038	Zhang et al., 2015	pLELC	other epithelial cancer	4
OM022182	OM022182_ P38	unknown	#000000	China	GA	East Asia	#1F75FE	21.69	very high (>10)	#ff0038	Zhang et al., 2015	pLELC	other epithelial cancer	4
OM022183	OM022183_ P39	unknown	#000000	China	GA	East Asia	#1F75FE	21.69	very high (>10)	#ff0038	Zhang et al., 2015	pLELC	other epithelial cancer	4
OM022184	OM022184_ P3	unknown	#000000	China	GA	East Asia	#1F75FE	21.69	very high (>10)	#ff0038	Zhang et al., 2015	pLELC	other epithelial cancer	4
OM022185	OM022185_ P40	unknown	#000000	China	GA	East Asia	#1F75FE	21.69	very high (>10)	#ff0038	Zhang et al., 2015	pLELC	other epithelial cancer	4
OM022186	OM022186_ P41	unknown	#000000	China	GA	East Asia	#1F75FE	21.69	very high (>10)	#ff0038	Zhang et al., 2015	pLELC	other epithelial cancer	4
OM022187	OM022187_ P42	unknown	#000000	China	GA	East Asia	#1F75FE	21.69	very high (>10)	#ff0038	Zhang et al., 2015	pLELC	other epithelial cancer	4
OM022188	OM022188_ P43	unknown	#000000	China	GA	East Asia	#1F75FE	21.69	very high (>10)	#ff0038	Zhang et al., 2015	pLELC	other epithelial cancer	4
OM022189	OM022189_ P44	unknown	#000000	China	GA	East Asia	#1F75FE	21.69	very high (>10)	#ff0038	Zhang et al., 2015	pLELC	other epithelial cancer	4
OM022190	OM022190_ P45	unknown	#000000	China	GA	East Asia	#1F75FE	21.69	very high (>10)	#ff0038	Zhang et al., 2015	pLELC	other epithelial cancer	4
OM022191	OM022191_ P46	unknown	#000000	China	GA	East Asia	#1F75FE	21.69	very high (>10)	#ff0038	Zhang et al., 2015	pLELC	other epithelial cancer	4
OM022192	OM022192_ P47	unknown	#000000	China	GA	East Asia	#1F75FE	21.69	very high (>10)	#ff0038	Zhang et al., 2015	pLELC	other epithelial cancer	4
OM022193	OM022193_ P48	unknown	#000000	China	GA	East Asia	#1F75FE	21.69	very high (>10)	#ff0038	Zhang et al., 2015	pLELC	other epithelial cancer	4
OM022194	OM022194_ P49	unknown	#000000	China	GA	East Asia	#1F75FE	21.69	very high (>10)	#ff0038	Zhang et al., 2015	pLELC	other epithelial cancer	4
OM022195	OM022195_ P4	unknown	#000000	China	GA	East Asia	#1F75FE	21.69	very high (>10)	#ff0038	Zhang et al., 2015	pLELC	other epithelial cancer	4
OM022196	OM022196_ P50	unknown	#000000	China	GA	East Asia	#1F75FE	21.69	very high (>10)	#ff0038	Zhang et al., 2015	pLELC	other epithelial cancer	4
OM022197	OM022197_ P51	unknown	#000000	China	GA	East Asia	#1F75FE	21.69	very high (>10)	#ff0038	Zhang et al., 2015	pLELC	other epithelial cancer	4
OM022198	OM022198_ P52	unknown	#000000	China	GA	East Asia	#1F75FE	21.69	very high (>10)	#ff0038	Zhang et al., 2015	pLELC	other epithelial cancer	4
OM022199	OM022199_ P53	unknown	#000000	China	GA	East Asia	#1F75FE	21.69	very high (>10)	#ff0038	Zhang et al., 2015	pLELC	other epithelial cancer	4
OM022200	OM022200_ P54	unknown	#000000	China	GA	East Asia	#1F75FE	21.69	very high (>10)	#ff0038	Zhang et al., 2015	pLELC	other epithelial cancer	4
OM022201	OM022201_ P55	unknown	#000000	China	GA	East Asia	#1F75FE	21.69	very high (>10)	#ff0038	Zhang et al., 2015	pLELC	other epithelial cancer	4
OM022202	OM022202_ P56	unknown	#000000	China	GA	East Asia	#1F75FE	21.69	very high (>10)	#ff0038	Zhang et al., 2015	pLELC	other epithelial cancer	4
OM022203	OM022203_ P57	unknown	#000000	China	GA	East Asia	#1F75FE	21.69	very high (>10)	#ff0038	Zhang et al., 2015	pLELC	other epithelial cancer	4
OM022204	OM022204_ P58	unknown	#000000	China	GA	East Asia	#1F75FE	21.69	very high (>10)	#ff0038	Zhang et al., 2015	pLELC	other epithelial cancer	3
OM022205	OM022205_ P59	unknown	#000000	China	GA	East Asia	#1F75FE	21.69	very high (>10)	#ff0038	Zhang et al., 2015	pLELC	other epithelial cancer	4
OM022206	OM022206_ P5	unknown	#000000	China	GA	East Asia	#1F75FE	21.69	very high (>10)	#ff0038	Zhang et al., 2015	pLELC	other epithelial cancer	4
OM022207	OM022207_ P60	unknown	#000000	China	GA	East Asia	#1F75FE	21.69	very high (>10)	#ff0038	Zhang et al., 2015	pLELC	other epithelial cancer	4
OM022208	OM022208_ P61	unknown	#000000	China	GA	East Asia	#1F75FE	21.69	very high (>10)	#ff0038	Zhang et al., 2015	pLELC	other epithelial cancer	4
OM022209	OM022209_ P62	unknown	#000000	China	GA	East Asia	#1F75FE	21.69	very high (>10)	#ff0038	Zhang et al., 2015	pLELC	other epithelial cancer	4
OM022210	OM022210_ P63	unknown	#000000	China	GA	East Asia	#1F75FE	21.69	very high (>10)	#ff0038	Zhang et al., 2015	pLELC	other epithelial cancer	4
OM022211	OM022211_ P64	unknown	#000000	China	GA	East Asia	#1F75FE	21.69	very high (>10)	#ff0038	Zhang et al., 2015	pLELC	other epithelial cancer	4
OM022212	OM022212_ P65	unknown	#000000	China	GA	East Asia	#1F75FE	21.69	very high (>10)	#ff0038	Zhang et al., 2015	pLELC	other epithelial cancer	4
OM022213	OM022213_ P66	unknown	#000000	China	GA	East Asia	#1F75FE	21.69	very high (>10)	#ff0038	Zhang et al., 2015	pLELC	other epithelial cancer	4
OM022214	OM022214_ P67	unknown	#000000	China	GA	East Asia	#1F75FE	21.69	very high (>10)	#ff0038	Zhang et al., 2015	pLELC	other epithelial cancer	4
OM022215	OM022215_ P68	unknown	#000000	China	GA	East Asia	#1F75FE	21.69	very high (>10)	#ff0038	Zhang et al., 2015	pLELC	other epithelial cancer	4
OM022216	OM022216_ P69	unknown	#000000	China	GA	East Asia	#1F75FE	21.69	very high (>10)	#ff0038	Zhang et al., 2015	pLELC	other epithelial cancer	4
OM022217	OM022217_ P6	unknown	#000000	China	GA	East Asia	#1F75FE	21.69	very high (>10)	#ff0038	Zhang et al., 2015	pLELC	other epithelial cancer	4
OM022218	OM022218_ P70	unknown	#000000	China	GA	East Asia	#1F75FE	21.69	very high (>10)	#ff0038	Zhang et al., 2015	pLELC	other epithelial cancer	4
OM022219	OM022219_ P71	unknown	#000000	China	GA	East Asia	#1F75FE	21.69	very high (>10)	#ff0038	Zhang et al., 2015	pLELC	other epithelial cancer	4
OM022220	OM022220_ P72	unknown	#000000	China	GA	East Asia	#1F75FE	21.69	very high (>10)	#ff0038	Zhang et al., 2015	pLELC	other epithelial cancer	4
OM022221	OM022221_ P73	unknown	#000000	China	GA	East Asia	#1F75FE	21.69	very high (>10)	#ff0038	Zhang et al., 2015	pLELC	other epithelial cancer	4
OM022222	OM022222_ P74	unknown	#000000	China	GA	East Asia	#1F75FE	21.69	very high (>10)	#ff0038	Zhang et al., 2015	pLELC	other epithelial cancer	4
OM022223	OM022223_ P75	unknown	#000000	China	GA	East Asia	#1F75FE	21.69	very high (>10)	#ff0038	Zhang et al., 2015	pLELC	other epithelial cancer	4
OM022224	OM022224_ P76	unknown	#000000	China	GA	East Asia	#1F75FE	21.69	very high (>10)	#ff0038	Zhang et al., 2015	pLELC	other epithelial cancer	3
OM022225	OM022225_ P77	unknown	#000000	China	GA	East Asia	#1F75FE	21.69	very high (>10)	#ff0038	Zhang et al., 2015	pLELC	other epithelial cancer	4
OM022226	OM022226_ P78	unknown	#000000	China	GA	East Asia	#1F75FE	21.69	very high (>10)	#ff0038	Zhang et al., 2015	pLELC	other epithelial cancer	3
ON023030	ON023030_ AA-43	unknown	#000000	Finland	GE	Europe	#8DB600	0.19	low (<1)	#38761d	GLOBOCAN 2020	ND	ND	1
MG298837	MG298837_ GK_BL67	unknown	#000000	France	GE	Europe	#8DB600	0.37	low (<1)	#38761d	GLOBOCAN 2020	BL	lymphoma	1
MH837512	MH837512_ AIL1	unknown	#000000	France	GE	Europe	#8DB600	0.37	low (<1)	#38761d	GLOBOCAN 2020	AIL	lymphoma	1
MH837513	MH837513_ AIL2	unknown	#000000	France	GE	Europe	#8DB600	0.37	low (<1)	#38761d	GLOBOCAN 2020	AIL	lymphoma	2
MH837514	MH837514_ AIL5	unknown	#000000	France	GE	Europe	#8DB600	0.37	low (<1)	#38761d	GLOBOCAN 2020	AIL	lymphoma	1
MH837515	MH837515_ AIL7	unknown	#000000	France	GE	Europe	#8DB600	0.37	low (<1)	#38761d	GLOBOCAN 2020	AIL	lymphoma	1
MH837516	MH837516_ AIL13	unknown	#000000	France	GE	Europe	#8DB600	0.37	low (<1)	#38761d	GLOBOCAN 2020	AIL	lymphoma	1
MH837517	MH837517_ AIL14	unknown	#000000	France	GE	Europe	#8DB600	0.37	low (<1)	#38761d	GLOBOCAN 2020	AIL	lymphoma	1
MH837518	MH837518_ AIL15	unknown	#000000	France	GE	Europe	#8DB600	0.37	low (<1)	#38761d	GLOBOCAN 2020	AIL	lymphoma	1
MH837519	MH837519_ AIL16	unknown	#000000	France	GE	Europe	#8DB600	0.37	low (<1)	#38761d	GLOBOCAN 2020	AIL	lymphoma	2
MH837520	MH837520_ ARL2	unknown	#000000	France	GE	Europe	#8DB600	0.37	low (<1)	#38761d	GLOBOCAN 2020	AIL	lymphoma	3
MH837521	MH837521_ CTCL1	unknown	#000000	France	GE	Europe	#8DB600	0.37	low (<1)	#38761d	GLOBOCAN 2020	CTCL	lymphoma	1
MH837522	MH837522_ DLBCL2	unknown	#000000	France	GE	Europe	#8DB600	0.37	low (<1)	#38761d	GLOBOCAN 2020	DLBCL	lymphoma	2
MH837523	MH837523_ DLBCL4	unknown	#000000	France	GE	Europe	#8DB600	0.37	low (<1)	#38761d	GLOBOCAN 2020	DLBCL	lymphoma	1
MH837524	MH837524_ NKTL2	unknown	#000000	France	GE	Europe	#8DB600	0.37	low (<1)	#38761d	GLOBOCAN 2020	NKTCL	lymphoma	1
MT648645	MT648645_ Necker-4	unknown	#000000	France	GE	Europe	#8DB600	0.37	low (<1)	#38761d	GLOBOCAN 2020	STCL	lymphoma	1
MH837528	MH837528_ NOSB	unknown	#000000	France	GE	Europe	#8DB600	0.37	low (<1)	#38761d	GLOBOCAN 2020	ND	ND	2
MT648642	MT648642_ Necker-1	unknown	#000000	France	GE	Europe	#8DB600	0.37	low (<1)	#38761d	GLOBOCAN 2020	CAEBV	non-cancer	8
MT648644	MT648644_ Necker-3	unknown	#000000	France	GE	Europe	#8DB600	0.37	low (<1)	#38761d	GLOBOCAN 2020	HV	non-cancer	1
MT648651	MT648651_ Necker-10	unknown	#000000	France	GE	Europe	#8DB600	0.37	low (<1)	#38761d	GLOBOCAN 2020	CAEBV	non-cancer	2
MT648654	MT648654_ Necker-13	unknown	#000000	France	GE	Europe	#8DB600	0.37	low (<1)	#38761d	GLOBOCAN 2020	Liver transplantation, persistent peripheral EBV load after rituximab, IBD	non-cancer	1
MT648660	MT648660_ Necker-19	unknown	#000000	France	GE	Europe	#8DB600	0.37	low (<1)	#38761d	GLOBOCAN 2020	CAEBV	non-cancer	2
MK973062	MK973062_rMSHJ	unknown	#000000	Germany	GE	Europe	#8DB600	0.31	low (<1)	#38761d	GLOBOCAN 2020	HSOT	HC	1
LN827523	LN827523_L591	unknown	#000000	Germany	GE	Europe	#8DB600	0.31	low (<1)	#38761d	GLOBOCAN 2020	HL	lymphoma	1
MK973061	MK973061_IM-3	unknown	#000000	Germany	GE	Europe	#8DB600	0.31	low (<1)	#38761d	GLOBOCAN 2020	IM	non-cancer	1
KP968261	KP968261_HU11393	unknown	#000000	Ghana	GF	Africa	#FFBF00	0.74	low (<1)	#38761d	GLOBOCAN 2020	BL	lymphoma	2
KP968262	KP968262_H018436D	unknown	#000000	Ghana	GF	Africa	#FFBF00	0.74	low (<1)	#38761d	GLOBOCAN 2020	BL	lymphoma	2
KP968263	KP968263_H058015C	unknown	#000000	Ghana	GF	Africa	#FFBF00	0.74	low (<1)	#38761d	GLOBOCAN 2020	BL	lymphoma	2
KP968264	KP968264_H002213	unknown	#000000	Ghana	GF	Africa	#FFBF00	0.74	low (<1)	#38761d	GLOBOCAN 2020	BL	lymphoma	2
KR063342	KR063342_H03753A	unknown	#000000	Ghana	GF	Africa	#FFBF00	0.74	low (<1)	#38761d	GLOBOCAN 2020	BL	lymphoma	2
AB828190	AB828190_1 LGY-C666-1	unknown	#000000	Hong Kong	GA	East Asia	#1F75FE	7.4	high (5 to 10)	#1F75FE	Hong Kong Cancer Registry (https://www3.ha.org.hk/cancereg/, accessed on Feb 2024)	NPC	NPC	4
JQ009376	HKNPC1_JQ009376.2	unknown	#000000	Hong Kong	GA	East Asia	#1F75FE	7.4	high (5 to 10)	#1F75FE	Hong Kong Cancer Registry (https://www3.ha.org.hk/cancereg/, accessed on Feb 2024)	NPC	NPC	4
KC617875	KC617875_C666-1	unknown	#000000	Hong Kong	GA	East Asia	#1F75FE	7.4	high (5 to 10)	#1F75FE	Hong Kong Cancer Registry (https://www3.ha.org.hk/cancereg/, accessed on Feb 2024)	NPC	NPC	4
KF373730	KF373730_M81	unknown	#000000	Hong Kong	GA	East Asia	#1F75FE	7.4	high (5 to 10)	#1F75FE	Hong Kong Cancer Registry (https://www3.ha.org.hk/cancereg/, accessed on Feb 2024)	NPC	NPC	4
KF992564	KF992564_ HKNPC2	unknown	#000000	Hong Kong	GA	East Asia	#1F75FE	7.4	high (5 to 10)	#1F75FE	Hong Kong Cancer Registry (https://www3.ha.org.hk/cancereg/, accessed on Feb 2024)	NPC	NPC	4
KF992565	KF992565_ HKNPC3	unknown	#000000	Hong Kong	GA	East Asia	#1F75FE	7.4	high (5 to 10)	#1F75FE	Hong Kong Cancer Registry (https://www3.ha.org.hk/cancereg/, accessed on Feb 2024)	NPC	NPC	4
KF992566	KF992566_ HKNPC4	unknown	#000000	Hong Kong	GA	East Asia	#1F75FE	7.4	high (5 to 10)	#1F75FE	Hong Kong Cancer Registry (https://www3.ha.org.hk/cancereg/, accessed on Feb 2024)	NPC	NPC	4
KF992567	KF992567_ HKNPC5	unknown	#000000	Hong Kong	GA	East Asia	#1F75FE	7.4	high (5 to 10)	#1F75FE	Hong Kong Cancer Registry (https://www3.ha.org.hk/cancereg/, accessed on Feb 2024)	NPC	NPC	4
KF992568	KF992568_ HKNPC6	unknown	#000000	Hong Kong	GA	East Asia	#1F75FE	7.4	high (5 to 10)	#1F75FE	Hong Kong Cancer Registry (https://www3.ha.org.hk/cancereg/, accessed on Feb 2024)	NPC	NPC	4
KF992569	KF992569_ HKNPC7	unknown	#000000	Hong Kong	GA	East Asia	#1F75FE	7.4	high (5 to 10)	#1F75FE	Hong Kong Cancer Registry (https://www3.ha.org.hk/cancereg/, accessed on Feb 2024)	NPC	NPC	4
KF992570	KF992570_ HKNPC8	unknown	#000000	Hong Kong	GA	East Asia	#1F75FE	7.4	high (5 to 10)	#1F75FE	Hong Kong Cancer Registry (https://www3.ha.org.hk/cancereg/, accessed on Feb 2024)	NPC	NPC	4
KF992571	KF992571_ HKNPC9	unknown	#000000	Hong Kong	GA	East Asia	#1F75FE	7.4	high (5 to 10)	#1F75FE	Hong Kong Cancer Registry (https://www3.ha.org.hk/cancereg/, accessed on Feb 2024)	NPC	NPC	4
KJ411974	KJ411974_ C666-1	unknown	#000000	Hong Kong	GA	East Asia	#1F75FE	7.4	high (5 to 10)	#1F75FE	Hong Kong Cancer Registry (https://www3.ha.org.hk/cancereg/, accessed on Feb 2024)	NPC	NPC	4
LN824209	LN824209_HKN14	unknown	#000000	Hong Kong	GA	East Asia	#1F75FE	7.4	high (5 to 10)	#1F75FE	Hong Kong Cancer Registry (https://www3.ha.org.hk/cancereg/, accessed on Feb 2024)	sLCL	non-cancer	3
LN824224	LN824224_HKN19	unknown	#000000	Hong Kong	GA	East Asia	#1F75FE	7.4	high (5 to 10)	#1F75FE	Hong Kong Cancer Registry (https://www3.ha.org.hk/cancereg/, accessed on Feb 2024)	sLCL	non-cancer	4
LN827547	LN827547_HKN15	unknown	#000000	Hong Kong	GA	East Asia	#1F75FE	7.4	high (5 to 10)	#1F75FE	Hong Kong Cancer Registry (https://www3.ha.org.hk/cancereg/, accessed on Feb 2024)	sLCL	non-cancer	4
LR994476	LR994476_EBV	unknown	#000000	Hong Kong	GA	East Asia	#1F75FE	7.4	high (5 to 10)	#1F75FE	Hong Kong Cancer Registry (https://www3.ha.org.hk/cancereg/, accessed on Feb 2024)	NPC	NPC	4
LR994477	LR994477_EBV	unknown	#000000	Hong Kong	GA	East Asia	#1F75FE	7.4	high (5 to 10)	#1F75FE	Hong Kong Cancer Registry (https://www3.ha.org.hk/cancereg/, accessed on Feb 2024)	NPC	NPC	4
LR994478	LR994478_EBV	unknown	#000000	Hong Kong	GA	East Asia	#1F75FE	7.4	high (5 to 10)	#1F75FE	Hong Kong Cancer Registry (https://www3.ha.org.hk/cancereg/, accessed on Feb 2024)	NPC	NPC	4
LR994479	LR994479_EBV	unknown	#000000	Hong Kong	GA	East Asia	#1F75FE	7.4	high (5 to 10)	#1F75FE	Hong Kong Cancer Registry (https://www3.ha.org.hk/cancereg/, accessed on Feb 2024)	NPC	NPC	4
LR994480	LR994480_EBV	unknown	#000000	Hong Kong	GA	East Asia	#1F75FE	7.4	high (5 to 10)	#1F75FE	Hong Kong Cancer Registry (https://www3.ha.org.hk/cancereg/, accessed on Feb 2024)	NPC	NPC	4
LR994481	LR994481_EBV	unknown	#000000	Hong Kong	GA	East Asia	#1F75FE	7.4	high (5 to 10)	#1F75FE	Hong Kong Cancer Registry (https://www3.ha.org.hk/cancereg/, accessed on Feb 2024)	NPC	NPC	4
LR994482	LR994482_EBV	unknown	#000000	Hong Kong	GA	East Asia	#1F75FE	7.4	high (5 to 10)	#1F75FE	Hong Kong Cancer Registry (https://www3.ha.org.hk/cancereg/, accessed on Feb 2024)	NPC	NPC	4
LR994483	LR994483_EBV	unknown	#000000	Hong Kong	GA	East Asia	#1F75FE	7.4	high (5 to 10)	#1F75FE	Hong Kong Cancer Registry (https://www3.ha.org.hk/cancereg/, accessed on Feb 2024)	NPC	NPC	4
LR994484	LR994484_EBV	unknown	#000000	Hong Kong	GA	East Asia	#1F75FE	7.4	high (5 to 10)	#1F75FE	Hong Kong Cancer Registry (https://www3.ha.org.hk/cancereg/, accessed on Feb 2024)	NPC	NPC	4
LR994485	LR994485_EBV	unknown	#000000	Hong Kong	GA	East Asia	#1F75FE	7.4	high (5 to 10)	#1F75FE	Hong Kong Cancer Registry (https://www3.ha.org.hk/cancereg/, accessed on Feb 2024)	NPC	NPC	4
LR994486	LR994486_EBV	unknown	#000000	Hong Kong	GA	East Asia	#1F75FE	7.4	high (5 to 10)	#1F75FE	Hong Kong Cancer Registry (https://www3.ha.org.hk/cancereg/, accessed on Feb 2024)	NPC	NPC	4
LR994487	LR994487_EBV	unknown	#000000	Hong Kong	GA	East Asia	#1F75FE	7.4	high (5 to 10)	#1F75FE	Hong Kong Cancer Registry (https://www3.ha.org.hk/cancereg/, accessed on Feb 2024)	NPC	NPC	4
LR994488	LR994488_EBV	unknown	#000000	Hong Kong	GA	East Asia	#1F75FE	7.4	high (5 to 10)	#1F75FE	Hong Kong Cancer Registry (https://www3.ha.org.hk/cancereg/, accessed on Feb 2024)	NPC	NPC	4
LR994489	LR994489_EBV	unknown	#000000	Hong Kong	GA	East Asia	#1F75FE	7.4	high (5 to 10)	#1F75FE	Hong Kong Cancer Registry (https://www3.ha.org.hk/cancereg/, accessed on Feb 2024)	NPC	NPC	4
LR994490	LR994490_EBV	unknown	#000000	Hong Kong	GA	East Asia	#1F75FE	7.4	high (5 to 10)	#1F75FE	Hong Kong Cancer Registry (https://www3.ha.org.hk/cancereg/, accessed on Feb 2024)	NPC	NPC	4
LR994491	LR994491_EBV	unknown	#000000	Hong Kong	GA	East Asia	#1F75FE	7.4	high (5 to 10)	#1F75FE	Hong Kong Cancer Registry (https://www3.ha.org.hk/cancereg/, accessed on Feb 2024)	NPC	NPC	4
LR994492	LR994492_EBV	unknown	#000000	Hong Kong	GA	East Asia	#1F75FE	7.4	high (5 to 10)	#1F75FE	Hong Kong Cancer Registry (https://www3.ha.org.hk/cancereg/, accessed on Feb 2024)	NPC	NPC	4
LR994493	LR994493_EBV	unknown	#000000	Hong Kong	GA	East Asia	#1F75FE	7.4	high (5 to 10)	#1F75FE	Hong Kong Cancer Registry (https://www3.ha.org.hk/cancereg/, accessed on Feb 2024)	NPC	NPC	4
LR994494	LR994494_EBV	unknown	#000000	Hong Kong	GA	East Asia	#1F75FE	7.4	high (5 to 10)	#1F75FE	Hong Kong Cancer Registry (https://www3.ha.org.hk/cancereg/, accessed on Feb 2024)	NPC	NPC	4
LR994495	LR994495_EBV	unknown	#000000	Hong Kong	GA	East Asia	#1F75FE	7.4	high (5 to 10)	#1F75FE	Hong Kong Cancer Registry (https://www3.ha.org.hk/cancereg/, accessed on Feb 2024)	NPC	NPC	5
LR994501	LR994501_EBV	unknown	#000000	Hong Kong	GA	East Asia	#1F75FE	7.4	high (5 to 10)	#1F75FE	Hong Kong Cancer Registry (https://www3.ha.org.hk/cancereg/, accessed on Feb 2024)	NPC	NPC	4
LR994502	LR994502_EBV	unknown	#000000	Hong Kong	GA	East Asia	#1F75FE	7.4	high (5 to 10)	#1F75FE	Hong Kong Cancer Registry (https://www3.ha.org.hk/cancereg/, accessed on Feb 2024)	NPC	NPC	4
LR994503	LR994503_EBV	unknown	#000000	Hong Kong	GA	East Asia	#1F75FE	7.4	high (5 to 10)	#1F75FE	Hong Kong Cancer Registry (https://www3.ha.org.hk/cancereg/, accessed on Feb 2024)	NPC	NPC	4
LR994504	LR994504_EBV	unknown	#000000	Hong Kong	GA	East Asia	#1F75FE	7.4	high (5 to 10)	#1F75FE	Hong Kong Cancer Registry (https://www3.ha.org.hk/cancereg/, accessed on Feb 2024)	NPC	NPC	4
LR994505	LR994505_EBV	unknown	#000000	Hong Kong	GA	East Asia	#1F75FE	7.4	high (5 to 10)	#1F75FE	Hong Kong Cancer Registry (https://www3.ha.org.hk/cancereg/, accessed on Feb 2024)	NPC	NPC	5
LR994506	LR994506_EBV	unknown	#000000	Hong Kong	GA	East Asia	#1F75FE	7.4	high (5 to 10)	#1F75FE	Hong Kong Cancer Registry (https://www3.ha.org.hk/cancereg/, accessed on Feb 2024)	NPC	NPC	4
LR994507	LR994507_EBV	unknown	#000000	Hong Kong	GA	East Asia	#1F75FE	7.4	high (5 to 10)	#1F75FE	Hong Kong Cancer Registry (https://www3.ha.org.hk/cancereg/, accessed on Feb 2024)	NPC	NPC	4
LR994508	LR994508_EBV	unknown	#000000	Hong Kong	GA	East Asia	#1F75FE	7.4	high (5 to 10)	#1F75FE	Hong Kong Cancer Registry (https://www3.ha.org.hk/cancereg/, accessed on Feb 2024)	NPC	NPC	4
LR994509	LR994509_EBV	unknown	#000000	Hong Kong	GA	East Asia	#1F75FE	7.4	high (5 to 10)	#1F75FE	Hong Kong Cancer Registry (https://www3.ha.org.hk/cancereg/, accessed on Feb 2024)	NPC	NPC	4
LR994510	LR994510_EBV	unknown	#000000	Hong Kong	GA	East Asia	#1F75FE	7.4	high (5 to 10)	#1F75FE	Hong Kong Cancer Registry (https://www3.ha.org.hk/cancereg/, accessed on Feb 2024)	NPC	NPC	4
LR994511	LR994511_EBV	unknown	#000000	Hong Kong	GA	East Asia	#1F75FE	7.4	high (5 to 10)	#1F75FE	Hong Kong Cancer Registry (https://www3.ha.org.hk/cancereg/, accessed on Feb 2024)	NPC	NPC	4
LR994512	LR994512_EBV	unknown	#000000	Hong Kong	GA	East Asia	#1F75FE	7.4	high (5 to 10)	#1F75FE	Hong Kong Cancer Registry (https://www3.ha.org.hk/cancereg/, accessed on Feb 2024)	NPC	NPC	4
LR994513	LR994513_EBV	unknown	#000000	Hong Kong	GA	East Asia	#1F75FE	7.4	high (5 to 10)	#1F75FE	Hong Kong Cancer Registry (https://www3.ha.org.hk/cancereg/, accessed on Feb 2024)	NPC	NPC	4
LR994514	LR994514_EBV	unknown	#000000	Hong Kong	GA	East Asia	#1F75FE	7.4	high (5 to 10)	#1F75FE	Hong Kong Cancer Registry (https://www3.ha.org.hk/cancereg/, accessed on Feb 2024)	NPC	NPC	4
LR994515	LR994515_EBV	unknown	#000000	Hong Kong	GA	East Asia	#1F75FE	7.4	high (5 to 10)	#1F75FE	Hong Kong Cancer Registry (https://www3.ha.org.hk/cancereg/, accessed on Feb 2024)	NPC	NPC	4
LR994516	LR994516_EBV	unknown	#000000	Hong Kong	GA	East Asia	#1F75FE	7.4	high (5 to 10)	#1F75FE	Hong Kong Cancer Registry (https://www3.ha.org.hk/cancereg/, accessed on Feb 2024)	NPC	NPC	4
LR994517	LR994517_EBV	unknown	#000000	Hong Kong	GA	East Asia	#1F75FE	7.4	high (5 to 10)	#1F75FE	Hong Kong Cancer Registry (https://www3.ha.org.hk/cancereg/, accessed on Feb 2024)	NPC	NPC	4
LR994518	LR994518_EBV	unknown	#000000	Hong Kong	GA	East Asia	#1F75FE	7.4	high (5 to 10)	#1F75FE	Hong Kong Cancer Registry (https://www3.ha.org.hk/cancereg/, accessed on Feb 2024)	NPC	NPC	4
LR994519	LR994519_EBV	unknown	#000000	Hong Kong	GA	East Asia	#1F75FE	7.4	high (5 to 10)	#1F75FE	Hong Kong Cancer Registry (https://www3.ha.org.hk/cancereg/, accessed on Feb 2024)	NPC	NPC	4
LR994520	LR994520_EBV	unknown	#000000	Hong Kong	GA	East Asia	#1F75FE	7.4	high (5 to 10)	#1F75FE	Hong Kong Cancer Registry (https://www3.ha.org.hk/cancereg/, accessed on Feb 2024)	NPC	NPC	4
LR994521	LR994521_EBV	unknown	#000000	Hong Kong	GA	East Asia	#1F75FE	7.4	high (5 to 10)	#1F75FE	Hong Kong Cancer Registry (https://www3.ha.org.hk/cancereg/, accessed on Feb 2024)	NPC	NPC	4
LR994522	LR994522_EBV	unknown	#000000	Hong Kong	GA	East Asia	#1F75FE	7.4	high (5 to 10)	#1F75FE	Hong Kong Cancer Registry (https://www3.ha.org.hk/cancereg/, accessed on Feb 2024)	NPC	NPC	5
LR994523	LR994523_EBV	unknown	#000000	Hong Kong	GA	East Asia	#1F75FE	7.4	high (5 to 10)	#1F75FE	Hong Kong Cancer Registry (https://www3.ha.org.hk/cancereg/, accessed on Feb 2024)	NPC	NPC	4
LR994524	LR994524_EBV	unknown	#000000	Hong Kong	GA	East Asia	#1F75FE	7.4	high (5 to 10)	#1F75FE	Hong Kong Cancer Registry (https://www3.ha.org.hk/cancereg/, accessed on Feb 2024)	NPC	NPC	4
LR994525	LR994525_EBV	unknown	#000000	Hong Kong	GA	East Asia	#1F75FE	7.4	high (5 to 10)	#1F75FE	Hong Kong Cancer Registry (https://www3.ha.org.hk/cancereg/, accessed on Feb 2024)	NPC	NPC	4
LR994526	LR994526_EBV	unknown	#000000	Hong Kong	GA	East Asia	#1F75FE	7.4	high (5 to 10)	#1F75FE	Hong Kong Cancer Registry (https://www3.ha.org.hk/cancereg/, accessed on Feb 2024)	NPC	NPC	4
LR994527	LR994527_EBV	unknown	#000000	Hong Kong	GA	East Asia	#1F75FE	7.4	high (5 to 10)	#1F75FE	Hong Kong Cancer Registry (https://www3.ha.org.hk/cancereg/, accessed on Feb 2024)	NPC	NPC	5
LR994528	LR994528_EBV	unknown	#000000	Hong Kong	GA	East Asia	#1F75FE	7.4	high (5 to 10)	#1F75FE	Hong Kong Cancer Registry (https://www3.ha.org.hk/cancereg/, accessed on Feb 2024)	NPC	NPC	4
LR994529	LR994529_EBV	unknown	#000000	Hong Kong	GA	East Asia	#1F75FE	7.4	high (5 to 10)	#1F75FE	Hong Kong Cancer Registry (https://www3.ha.org.hk/cancereg/, accessed on Feb 2024)	NPC	NPC	4
LR994530	LR994530_EBV	unknown	#000000	Hong Kong	GA	East Asia	#1F75FE	7.4	high (5 to 10)	#1F75FE	Hong Kong Cancer Registry (https://www3.ha.org.hk/cancereg/, accessed on Feb 2024)	NPC	NPC	5
LR994531	LR994531_EBV	unknown	#000000	Hong Kong	GA	East Asia	#1F75FE	7.4	high (5 to 10)	#1F75FE	Hong Kong Cancer Registry (https://www3.ha.org.hk/cancereg/, accessed on Feb 2024)	NPC	NPC	4
LR994532	LR994532_EBV	unknown	#000000	Hong Kong	GA	East Asia	#1F75FE	7.4	high (5 to 10)	#1F75FE	Hong Kong Cancer Registry (https://www3.ha.org.hk/cancereg/, accessed on Feb 2024)	NPC	NPC	4
LR994533	LR994533_EBV	unknown	#000000	Hong Kong	GA	East Asia	#1F75FE	7.4	high (5 to 10)	#1F75FE	Hong Kong Cancer Registry (https://www3.ha.org.hk/cancereg/, accessed on Feb 2024)	NPC	NPC	4
LR994534	LR994534_EBV	unknown	#000000	Hong Kong	GA	East Asia	#1F75FE	7.4	high (5 to 10)	#1F75FE	Hong Kong Cancer Registry (https://www3.ha.org.hk/cancereg/, accessed on Feb 2024)	NPC	NPC	4
LR994535	LR994535_EBV	unknown	#000000	Hong Kong	GA	East Asia	#1F75FE	7.4	high (5 to 10)	#1F75FE	Hong Kong Cancer Registry (https://www3.ha.org.hk/cancereg/, accessed on Feb 2024)	NPC	NPC	4
LR994536	LR994536_EBV	unknown	#000000	Hong Kong	GA	East Asia	#1F75FE	7.4	high (5 to 10)	#1F75FE	Hong Kong Cancer Registry (https://www3.ha.org.hk/cancereg/, accessed on Feb 2024)	NPC	NPC	4
LR994537	LR994537_EBV	unknown	#000000	Hong Kong	GA	East Asia	#1F75FE	7.4	high (5 to 10)	#1F75FE	Hong Kong Cancer Registry (https://www3.ha.org.hk/cancereg/, accessed on Feb 2024)	NPC	NPC	4
LR994538	LR994538_EBV	unknown	#000000	Hong Kong	GA	East Asia	#1F75FE	7.4	high (5 to 10)	#1F75FE	Hong Kong Cancer Registry (https://www3.ha.org.hk/cancereg/, accessed on Feb 2024)	NPC	NPC	4
LR994539	LR994539_EBV	unknown	#000000	Hong Kong	GA	East Asia	#1F75FE	7.4	high (5 to 10)	#1F75FE	Hong Kong Cancer Registry (https://www3.ha.org.hk/cancereg/, accessed on Feb 2024)	NPC	NPC	4
LR994540	LR994540_EBV	unknown	#000000	Hong Kong	GA	East Asia	#1F75FE	7.4	high (5 to 10)	#1F75FE	Hong Kong Cancer Registry (https://www3.ha.org.hk/cancereg/, accessed on Feb 2024)	NPC	NPC	4
LR994541	LR994541_EBV	unknown	#000000	Hong Kong	GA	East Asia	#1F75FE	7.4	high (5 to 10)	#1F75FE	Hong Kong Cancer Registry (https://www3.ha.org.hk/cancereg/, accessed on Feb 2024)	NPC	NPC	4
MG298906	MG298906_ M81_gDNA	unknown	#000000	Hong Kong	GA	East Asia	#1F75FE	7.4	high (5 to 10)	#1F75FE	Hong Kong Cancer Registry (https://www3.ha.org.hk/cancereg/, accessed on Feb 2024)	NPC	NPC	4
MH590373	MH590373_ HKHD4	unknown	#000000	Hong Kong	GA	East Asia	#1F75FE	7.4	high (5 to 10)	#1F75FE	Hong Kong Cancer Registry (https://www3.ha.org.hk/cancereg/, accessed on Feb 2024)	HS	HC	3
MH590374	MH590374_ HKHD5	unknown	#000000	Hong Kong	GA	East Asia	#1F75FE	7.4	high (5 to 10)	#1F75FE	Hong Kong Cancer Registry (https://www3.ha.org.hk/cancereg/, accessed on Feb 2024)	HS	HC	3
MH590375	MH590375_ HKHD6	unknown	#000000	Hong Kong	GA	East Asia	#1F75FE	7.4	high (5 to 10)	#1F75FE	Hong Kong Cancer Registry (https://www3.ha.org.hk/cancereg/, accessed on Feb 2024)	HS	HC	4
MH590376	MH590376_ HKHD7	unknown	#000000	Hong Kong	GA	East Asia	#1F75FE	7.4	high (5 to 10)	#1F75FE	Hong Kong Cancer Registry (https://www3.ha.org.hk/cancereg/, accessed on Feb 2024)	HS	HC	3
MH590377	MH590377_ HKHD8	unknown	#000000	Hong Kong	GA	East Asia	#1F75FE	7.4	high (5 to 10)	#1F75FE	Hong Kong Cancer Registry (https://www3.ha.org.hk/cancereg/, accessed on Feb 2024)	HS	HC	4
MH590378	MH590378_ HKHD9	unknown	#000000	Hong Kong	GA	East Asia	#1F75FE	7.4	high (5 to 10)	#1F75FE	Hong Kong Cancer Registry (https://www3.ha.org.hk/cancereg/, accessed on Feb 2024)	HS	HC	3
MH590379	MH590379_ HKHD10	unknown	#000000	Hong Kong	GA	East Asia	#1F75FE	7.4	high (5 to 10)	#1F75FE	Hong Kong Cancer Registry (https://www3.ha.org.hk/cancereg/, accessed on Feb 2024)	HS	HC	4
MH590380	MH590380_ HKHD11	unknown	#000000	Hong Kong	GA	East Asia	#1F75FE	7.4	high (5 to 10)	#1F75FE	Hong Kong Cancer Registry (https://www3.ha.org.hk/cancereg/, accessed on Feb 2024)	HS	HC	3
MH590381	MH590381_ HKHD12	unknown	#000000	Hong Kong	GA	East Asia	#1F75FE	7.4	high (5 to 10)	#1F75FE	Hong Kong Cancer Registry (https://www3.ha.org.hk/cancereg/, accessed on Feb 2024)	HS	HC	5
MH590385	MH590385_ HKHD16	unknown	#000000	Hong Kong	GA	East Asia	#1F75FE	7.4	high (5 to 10)	#1F75FE	Hong Kong Cancer Registry (https://www3.ha.org.hk/cancereg/, accessed on Feb 2024)	HS	HC	4
MH590386	MH590386_ HKHD17	unknown	#000000	Hong Kong	GA	East Asia	#1F75FE	7.4	high (5 to 10)	#1F75FE	Hong Kong Cancer Registry (https://www3.ha.org.hk/cancereg/, accessed on Feb 2024)	HS	HC	4
MH590387	MH590387_ HKHD18	unknown	#000000	Hong Kong	GA	East Asia	#1F75FE	7.4	high (5 to 10)	#1F75FE	Hong Kong Cancer Registry (https://www3.ha.org.hk/cancereg/, accessed on Feb 2024)	HS	HC	1
MH590388	MH590388_ HKHD19	unknown	#000000	Hong Kong	GA	East Asia	#1F75FE	7.4	high (5 to 10)	#1F75FE	Hong Kong Cancer Registry (https://www3.ha.org.hk/cancereg/, accessed on Feb 2024)	HS	HC	4
MH590389	MH590389_ HKHD20	unknown	#000000	Hong Kong	GA	East Asia	#1F75FE	7.4	high (5 to 10)	#1F75FE	Hong Kong Cancer Registry (https://www3.ha.org.hk/cancereg/, accessed on Feb 2024)	HS	HC	4
MH590390	MH590390_ HKHD21	unknown	#000000	Hong Kong	GA	East Asia	#1F75FE	7.4	high (5 to 10)	#1F75FE	Hong Kong Cancer Registry (https://www3.ha.org.hk/cancereg/, accessed on Feb 2024)	HS	HC	4
MH590391	MH590391_ HKHD22	unknown	#000000	Hong Kong	GA	East Asia	#1F75FE	7.4	high (5 to 10)	#1F75FE	Hong Kong Cancer Registry (https://www3.ha.org.hk/cancereg/, accessed on Feb 2024)	HS	HC	4
MH590392	MH590392_ HKHD23	unknown	#000000	Hong Kong	GA	East Asia	#1F75FE	7.4	high (5 to 10)	#1F75FE	Hong Kong Cancer Registry (https://www3.ha.org.hk/cancereg/, accessed on Feb 2024)	HS	HC	4
MH590393	MH590393_ HKHD24	unknown	#000000	Hong Kong	GA	East Asia	#1F75FE	7.4	high (5 to 10)	#1F75FE	Hong Kong Cancer Registry (https://www3.ha.org.hk/cancereg/, accessed on Feb 2024)	HS	HC	5
MH590394	MH590394_ HKHD25	unknown	#000000	Hong Kong	GA	East Asia	#1F75FE	7.4	high (5 to 10)	#1F75FE	Hong Kong Cancer Registry (https://www3.ha.org.hk/cancereg/, accessed on Feb 2024)	HS	HC	5
MH590395	MH590395_ HKHD26	unknown	#000000	Hong Kong	GA	East Asia	#1F75FE	7.4	high (5 to 10)	#1F75FE	Hong Kong Cancer Registry (https://www3.ha.org.hk/cancereg/, accessed on Feb 2024)	HS	HC	4
MH590396	MH590396_ HKHD27	unknown	#000000	Hong Kong	GA	East Asia	#1F75FE	7.4	high (5 to 10)	#1F75FE	Hong Kong Cancer Registry (https://www3.ha.org.hk/cancereg/, accessed on Feb 2024)	HS	HC	3
MH590397	MH590397_ HKHD28	unknown	#000000	Hong Kong	GA	East Asia	#1F75FE	7.4	high (5 to 10)	#1F75FE	Hong Kong Cancer Registry (https://www3.ha.org.hk/cancereg/, accessed on Feb 2024)	HS	HC	4
MH590398	MH590398_ HKHD29	unknown	#000000	Hong Kong	GA	East Asia	#1F75FE	7.4	high (5 to 10)	#1F75FE	Hong Kong Cancer Registry (https://www3.ha.org.hk/cancereg/, accessed on Feb 2024)	HS	HC	7
MH590399	MH590399_ HKHD30	unknown	#000000	Hong Kong	GA	East Asia	#1F75FE	7.4	high (5 to 10)	#1F75FE	Hong Kong Cancer Registry (https://www3.ha.org.hk/cancereg/, accessed on Feb 2024)	HS	HC	6
MH590400	MH590400_ HKHD31	unknown	#000000	Hong Kong	GA	East Asia	#1F75FE	7.4	high (5 to 10)	#1F75FE	Hong Kong Cancer Registry (https://www3.ha.org.hk/cancereg/, accessed on Feb 2024)	HS	HC	3
MH590401	MH590401_ HKHD32	unknown	#000000	Hong Kong	GA	East Asia	#1F75FE	7.4	high (5 to 10)	#1F75FE	Hong Kong Cancer Registry (https://www3.ha.org.hk/cancereg/, accessed on Feb 2024)	HS	HC	3
MH590402	MH590402_ HKHD33	unknown	#000000	Hong Kong	GA	East Asia	#1F75FE	7.4	high (5 to 10)	#1F75FE	Hong Kong Cancer Registry (https://www3.ha.org.hk/cancereg/, accessed on Feb 2024)	HS	HC	4
MH590403	MH590403_ HKHD34	unknown	#000000	Hong Kong	GA	East Asia	#1F75FE	7.4	high (5 to 10)	#1F75FE	Hong Kong Cancer Registry (https://www3.ha.org.hk/cancereg/, accessed on Feb 2024)	HS	HC	4
MH590404	MH590404_ HKHD35	unknown	#000000	Hong Kong	GA	East Asia	#1F75FE	7.4	high (5 to 10)	#1F75FE	Hong Kong Cancer Registry (https://www3.ha.org.hk/cancereg/, accessed on Feb 2024)	HS	HC	4
MH590405	MH590405_ HKHD36	unknown	#000000	Hong Kong	GA	East Asia	#1F75FE	7.4	high (5 to 10)	#1F75FE	Hong Kong Cancer Registry (https://www3.ha.org.hk/cancereg/, accessed on Feb 2024)	HS	HC	5
MH590406	MH590406_ HKHD37	unknown	#000000	Hong Kong	GA	East Asia	#1F75FE	7.4	high (5 to 10)	#1F75FE	Hong Kong Cancer Registry (https://www3.ha.org.hk/cancereg/, accessed on Feb 2024)	HS	HC	4
MH590407	MH590407_ HKHD38	unknown	#000000	Hong Kong	GA	East Asia	#1F75FE	7.4	high (5 to 10)	#1F75FE	Hong Kong Cancer Registry (https://www3.ha.org.hk/cancereg/, accessed on Feb 2024)	HS	HC	3
MH590408	MH590408_ HKHD39	unknown	#000000	Hong Kong	GA	East Asia	#1F75FE	7.4	high (5 to 10)	#1F75FE	Hong Kong Cancer Registry (https://www3.ha.org.hk/cancereg/, accessed on Feb 2024)	HS	HC	4
MH590409	MH590409_ HKHD40	unknown	#000000	Hong Kong	GA	East Asia	#1F75FE	7.4	high (5 to 10)	#1F75FE	Hong Kong Cancer Registry (https://www3.ha.org.hk/cancereg/, accessed on Feb 2024)	HS	HC	4
MH590410	MH590410_ HKHD41	unknown	#000000	Hong Kong	GA	East Asia	#1F75FE	7.4	high (5 to 10)	#1F75FE	Hong Kong Cancer Registry (https://www3.ha.org.hk/cancereg/, accessed on Feb 2024)	HS	HC	7
MH590411	MH590411_ HKHD42	unknown	#000000	Hong Kong	GA	East Asia	#1F75FE	7.4	high (5 to 10)	#1F75FE	Hong Kong Cancer Registry (https://www3.ha.org.hk/cancereg/, accessed on Feb 2024)	HS	HC	4
MH590412	MH590412_ HKHD43	unknown	#000000	Hong Kong	GA	East Asia	#1F75FE	7.4	high (5 to 10)	#1F75FE	Hong Kong Cancer Registry (https://www3.ha.org.hk/cancereg/, accessed on Feb 2024)	HS	HC	5
MH590413	MH590413_ HKHD44	unknown	#000000	Hong Kong	GA	East Asia	#1F75FE	7.4	high (5 to 10)	#1F75FE	Hong Kong Cancer Registry (https://www3.ha.org.hk/cancereg/, accessed on Feb 2024)	HS	HC	3
MH590414	MH590414_ HKHD45	unknown	#000000	Hong Kong	GA	East Asia	#1F75FE	7.4	high (5 to 10)	#1F75FE	Hong Kong Cancer Registry (https://www3.ha.org.hk/cancereg/, accessed on Feb 2024)	HS	HC	4
MH590415	MH590415_ HKHD46	unknown	#000000	Hong Kong	GA	East Asia	#1F75FE	7.4	high (5 to 10)	#1F75FE	Hong Kong Cancer Registry (https://www3.ha.org.hk/cancereg/, accessed on Feb 2024)	HS	HC	5
MH590416	MH590416_ HKHD47	unknown	#000000	Hong Kong	GA	East Asia	#1F75FE	7.4	high (5 to 10)	#1F75FE	Hong Kong Cancer Registry (https://www3.ha.org.hk/cancereg/, accessed on Feb 2024)	HS	HC	4
MH590417	MH590417_ HKHD48	unknown	#000000	Hong Kong	GA	East Asia	#1F75FE	7.4	high (5 to 10)	#1F75FE	Hong Kong Cancer Registry (https://www3.ha.org.hk/cancereg/, accessed on Feb 2024)	HS	HC	7
MH590418	MH590418_ HKHD49	unknown	#000000	Hong Kong	GA	East Asia	#1F75FE	7.4	high (5 to 10)	#1F75FE	Hong Kong Cancer Registry (https://www3.ha.org.hk/cancereg/, accessed on Feb 2024)	HS	HC	4
MH590419	MH590419_ HKHD50	unknown	#000000	Hong Kong	GA	East Asia	#1F75FE	7.4	high (5 to 10)	#1F75FE	Hong Kong Cancer Registry (https://www3.ha.org.hk/cancereg/, accessed on Feb 2024)	HS	HC	3
MH590420	MH590420_ HKHD51	unknown	#000000	Hong Kong	GA	East Asia	#1F75FE	7.4	high (5 to 10)	#1F75FE	Hong Kong Cancer Registry (https://www3.ha.org.hk/cancereg/, accessed on Feb 2024)	HS	HC	5
MH590421	MH590421_ HKHD52	unknown	#000000	Hong Kong	GA	East Asia	#1F75FE	7.4	high (5 to 10)	#1F75FE	Hong Kong Cancer Registry (https://www3.ha.org.hk/cancereg/, accessed on Feb 2024)	HS	HC	7
MH590422	MH590422_ HKHD53	unknown	#000000	Hong Kong	GA	East Asia	#1F75FE	7.4	high (5 to 10)	#1F75FE	Hong Kong Cancer Registry (https://www3.ha.org.hk/cancereg/, accessed on Feb 2024)	HS	HC	7
MH590423	MH590423_ HKHD54	unknown	#000000	Hong Kong	GA	East Asia	#1F75FE	7.4	high (5 to 10)	#1F75FE	Hong Kong Cancer Registry (https://www3.ha.org.hk/cancereg/, accessed on Feb 2024)	HS	HC	4
MH590424	MH590424_ HKHD55	unknown	#000000	Hong Kong	GA	East Asia	#1F75FE	7.4	high (5 to 10)	#1F75FE	Hong Kong Cancer Registry (https://www3.ha.org.hk/cancereg/, accessed on Feb 2024)	HS	HC	3
MH590425	MH590425_ HKHD56	unknown	#000000	Hong Kong	GA	East Asia	#1F75FE	7.4	high (5 to 10)	#1F75FE	Hong Kong Cancer Registry (https://www3.ha.org.hk/cancereg/, accessed on Feb 2024)	HS	HC	3
MH590426	MH590426_ HKHD57	unknown	#000000	Hong Kong	GA	East Asia	#1F75FE	7.4	high (5 to 10)	#1F75FE	Hong Kong Cancer Registry (https://www3.ha.org.hk/cancereg/, accessed on Feb 2024)	HS	HC	4
MH590427	MH590427_ HKHD58	unknown	#000000	Hong Kong	GA	East Asia	#1F75FE	7.4	high (5 to 10)	#1F75FE	Hong Kong Cancer Registry (https://www3.ha.org.hk/cancereg/, accessed on Feb 2024)	HS	HC	3
MH590428	MH590428_ HKHD59	unknown	#000000	Hong Kong	GA	East Asia	#1F75FE	7.4	high (5 to 10)	#1F75FE	Hong Kong Cancer Registry (https://www3.ha.org.hk/cancereg/, accessed on Feb 2024)	HS	HC	5
MH590429	MH590429_ HKHD60	unknown	#000000	Hong Kong	GA	East Asia	#1F75FE	7.4	high (5 to 10)	#1F75FE	Hong Kong Cancer Registry (https://www3.ha.org.hk/cancereg/, accessed on Feb 2024)	HS	HC	3
MH590430	MH590430_ HKHD61	unknown	#000000	Hong Kong	GA	East Asia	#1F75FE	7.4	high (5 to 10)	#1F75FE	Hong Kong Cancer Registry (https://www3.ha.org.hk/cancereg/, accessed on Feb 2024)	HS	HC	3
MH590431	MH590431_ HKHD62	unknown	#000000	Hong Kong	GA	East Asia	#1F75FE	7.4	high (5 to 10)	#1F75FE	Hong Kong Cancer Registry (https://www3.ha.org.hk/cancereg/, accessed on Feb 2024)	HS	HC	3
MH590432	MH590432_ HKHD63	unknown	#000000	Hong Kong	GA	East Asia	#1F75FE	7.4	high (5 to 10)	#1F75FE	Hong Kong Cancer Registry (https://www3.ha.org.hk/cancereg/, accessed on Feb 2024)	HS	HC	5
MH590433	MH590433_ HKHD64	unknown	#000000	Hong Kong	GA	East Asia	#1F75FE	7.4	high (5 to 10)	#1F75FE	Hong Kong Cancer Registry (https://www3.ha.org.hk/cancereg/, accessed on Feb 2024)	HS	HC	4
MH590574	MH590574_ B95-8	unknown	#000000	Hong Kong	GA	East Asia	#1F75FE	7.4	high (5 to 10)	#1F75FE	Hong Kong Cancer Registry (https://www3.ha.org.hk/cancereg/, accessed on Feb 2024)	IM	non-cancer	2
MH590434	MH590434_ HKHD65	unknown	#000000	Hong Kong	GA	East Asia	#1F75FE	7.4	high (5 to 10)	#1F75FE	Hong Kong Cancer Registry (https://www3.ha.org.hk/cancereg/, accessed on Feb 2024)	HS	HC	4
MH590435	MH590435_ HKHD66	unknown	#000000	Hong Kong	GA	East Asia	#1F75FE	7.4	high (5 to 10)	#1F75FE	Hong Kong Cancer Registry (https://www3.ha.org.hk/cancereg/, accessed on Feb 2024)	HS	HC	3
MH590436	MH590436_ HKHD67	unknown	#000000	Hong Kong	GA	East Asia	#1F75FE	7.4	high (5 to 10)	#1F75FE	Hong Kong Cancer Registry (https://www3.ha.org.hk/cancereg/, accessed on Feb 2024)	HS	HC	7
MH590437	MH590437_ HKHD68	unknown	#000000	Hong Kong	GA	East Asia	#1F75FE	7.4	high (5 to 10)	#1F75FE	Hong Kong Cancer Registry (https://www3.ha.org.hk/cancereg/, accessed on Feb 2024)	HS	HC	5
MH590438	MH590438_ HKHD69	unknown	#000000	Hong Kong	GA	East Asia	#1F75FE	7.4	high (5 to 10)	#1F75FE	Hong Kong Cancer Registry (https://www3.ha.org.hk/cancereg/, accessed on Feb 2024)	HS	HC	3
MH590439	MH590439_ HKHD70	unknown	#000000	Hong Kong	GA	East Asia	#1F75FE	7.4	high (5 to 10)	#1F75FE	Hong Kong Cancer Registry (https://www3.ha.org.hk/cancereg/, accessed on Feb 2024)	HS	HC	3
MH590440	MH590440_ HKHD71	unknown	#000000	Hong Kong	GA	East Asia	#1F75FE	7.4	high (5 to 10)	#1F75FE	Hong Kong Cancer Registry (https://www3.ha.org.hk/cancereg/, accessed on Feb 2024)	HS	HC	4
MH590441	MH590441_ HKHD72	unknown	#000000	Hong Kong	GA	East Asia	#1F75FE	7.4	high (5 to 10)	#1F75FE	Hong Kong Cancer Registry (https://www3.ha.org.hk/cancereg/, accessed on Feb 2024)	HS	HC	7
MH590442	MH590442_ HKHD73	unknown	#000000	Hong Kong	GA	East Asia	#1F75FE	7.4	high (5 to 10)	#1F75FE	Hong Kong Cancer Registry (https://www3.ha.org.hk/cancereg/, accessed on Feb 2024)	HS	HC	4
MH590443	MH590443_ HKHD74	unknown	#000000	Hong Kong	GA	East Asia	#1F75FE	7.4	high (5 to 10)	#1F75FE	Hong Kong Cancer Registry (https://www3.ha.org.hk/cancereg/, accessed on Feb 2024)	HS	HC	3
MH590444	MH590444_ HKHD75	unknown	#000000	Hong Kong	GA	East Asia	#1F75FE	7.4	high (5 to 10)	#1F75FE	Hong Kong Cancer Registry (https://www3.ha.org.hk/cancereg/, accessed on Feb 2024)	HS	HC	5
MH590445	MH590445_ HKHD76	unknown	#000000	Hong Kong	GA	East Asia	#1F75FE	7.4	high (5 to 10)	#1F75FE	Hong Kong Cancer Registry (https://www3.ha.org.hk/cancereg/, accessed on Feb 2024)	HS	HC	3
MH590446	MH590446_ HKHD77	unknown	#000000	Hong Kong	GA	East Asia	#1F75FE	7.4	high (5 to 10)	#1F75FE	Hong Kong Cancer Registry (https://www3.ha.org.hk/cancereg/, accessed on Feb 2024)	HS	HC	7
MH590447	MH590447_ HKHD78	unknown	#000000	Hong Kong	GA	East Asia	#1F75FE	7.4	high (5 to 10)	#1F75FE	Hong Kong Cancer Registry (https://www3.ha.org.hk/cancereg/, accessed on Feb 2024)	HS	HC	4
MH590448	MH590448_ HKHD79	unknown	#000000	Hong Kong	GA	East Asia	#1F75FE	7.4	high (5 to 10)	#1F75FE	Hong Kong Cancer Registry (https://www3.ha.org.hk/cancereg/, accessed on Feb 2024)	HS	HC	7
MH590449	MH590449_ HKHD80	unknown	#000000	Hong Kong	GA	East Asia	#1F75FE	7.4	high (5 to 10)	#1F75FE	Hong Kong Cancer Registry (https://www3.ha.org.hk/cancereg/, accessed on Feb 2024)	HS	HC	3
MH590450	MH590450_ HKHD81	unknown	#000000	Hong Kong	GA	East Asia	#1F75FE	7.4	high (5 to 10)	#1F75FE	Hong Kong Cancer Registry (https://www3.ha.org.hk/cancereg/, accessed on Feb 2024)	HS	HC	4
MH590451	MH590451_ HKHD82	unknown	#000000	Hong Kong	GA	East Asia	#1F75FE	7.4	high (5 to 10)	#1F75FE	Hong Kong Cancer Registry (https://www3.ha.org.hk/cancereg/, accessed on Feb 2024)	HS	HC	4
MH590452	MH590452_ HKHD83	unknown	#000000	Hong Kong	GA	East Asia	#1F75FE	7.4	high (5 to 10)	#1F75FE	Hong Kong Cancer Registry (https://www3.ha.org.hk/cancereg/, accessed on Feb 2024)	HS	HC	5
MH590453	MH590453_ HKHD84	unknown	#000000	Hong Kong	GA	East Asia	#1F75FE	7.4	high (5 to 10)	#1F75FE	Hong Kong Cancer Registry (https://www3.ha.org.hk/cancereg/, accessed on Feb 2024)	HS	HC	3
MH590454	MH590454_ HKHD85	unknown	#000000	Hong Kong	GA	East Asia	#1F75FE	7.4	high (5 to 10)	#1F75FE	Hong Kong Cancer Registry (https://www3.ha.org.hk/cancereg/, accessed on Feb 2024)	HS	HC	4
MH590455	MH590455_ HKHD86	unknown	#000000	Hong Kong	GA	East Asia	#1F75FE	7.4	high (5 to 10)	#1F75FE	Hong Kong Cancer Registry (https://www3.ha.org.hk/cancereg/, accessed on Feb 2024)	HS	HC	4
MH590456	MH590456_ HKHD87	unknown	#000000	Hong Kong	GA	East Asia	#1F75FE	7.4	high (5 to 10)	#1F75FE	Hong Kong Cancer Registry (https://www3.ha.org.hk/cancereg/, accessed on Feb 2024)	HS	HC	4
MH590457	MH590457_ HKHD88	unknown	#000000	Hong Kong	GA	East Asia	#1F75FE	7.4	high (5 to 10)	#1F75FE	Hong Kong Cancer Registry (https://www3.ha.org.hk/cancereg/, accessed on Feb 2024)	HS	HC	4
MH590458	MH590458_ HKHD89	unknown	#000000	Hong Kong	GA	East Asia	#1F75FE	7.4	high (5 to 10)	#1F75FE	Hong Kong Cancer Registry (https://www3.ha.org.hk/cancereg/, accessed on Feb 2024)	HS	HC	3
MH590459	MH590459_ HKHD90	unknown	#000000	Hong Kong	GA	East Asia	#1F75FE	7.4	high (5 to 10)	#1F75FE	Hong Kong Cancer Registry (https://www3.ha.org.hk/cancereg/, accessed on Feb 2024)	HS	HC	5
MH590460	MH590460_ HKHD91	unknown	#000000	Hong Kong	GA	East Asia	#1F75FE	7.4	high (5 to 10)	#1F75FE	Hong Kong Cancer Registry (https://www3.ha.org.hk/cancereg/, accessed on Feb 2024)	HS	HC	4
MH590461	MH590461_ HKHD92	unknown	#000000	Hong Kong	GA	East Asia	#1F75FE	7.4	high (5 to 10)	#1F75FE	Hong Kong Cancer Registry (https://www3.ha.org.hk/cancereg/, accessed on Feb 2024)	HS	HC	4
MH590462	MH590462_ HKHD93	unknown	#000000	Hong Kong	GA	East Asia	#1F75FE	7.4	high (5 to 10)	#1F75FE	Hong Kong Cancer Registry (https://www3.ha.org.hk/cancereg/, accessed on Feb 2024)	HS	HC	4
MH590463	MH590463_ HKHD94	unknown	#000000	Hong Kong	GA	East Asia	#1F75FE	7.4	high (5 to 10)	#1F75FE	Hong Kong Cancer Registry (https://www3.ha.org.hk/cancereg/, accessed on Feb 2024)	HS	HC	4
MH590464	MH590464_ HKHD95	unknown	#000000	Hong Kong	GA	East Asia	#1F75FE	7.4	high (5 to 10)	#1F75FE	Hong Kong Cancer Registry (https://www3.ha.org.hk/cancereg/, accessed on Feb 2024)	HS	HC	3
MH590465	MH590465_ HKHD96	unknown	#000000	Hong Kong	GA	East Asia	#1F75FE	7.4	high (5 to 10)	#1F75FE	Hong Kong Cancer Registry (https://www3.ha.org.hk/cancereg/, accessed on Feb 2024)	HS	HC	3
MH590466	MH590466_ HKHD97	unknown	#000000	Hong Kong	GA	East Asia	#1F75FE	7.4	high (5 to 10)	#1F75FE	Hong Kong Cancer Registry (https://www3.ha.org.hk/cancereg/, accessed on Feb 2024)	HS	HC	7
MH590467	MH590467_ HKHD98	unknown	#000000	Hong Kong	GA	East Asia	#1F75FE	7.4	high (5 to 10)	#1F75FE	Hong Kong Cancer Registry (https://www3.ha.org.hk/cancereg/, accessed on Feb 2024)	HS	HC	7
MH590468	MH590468_ HKHD99	unknown	#000000	Hong Kong	GA	East Asia	#1F75FE	7.4	high (5 to 10)	#1F75FE	Hong Kong Cancer Registry (https://www3.ha.org.hk/cancereg/, accessed on Feb 2024)	HS	HC	4
MH590469	MH590469_ HKHD100	unknown	#000000	Hong Kong	GA	East Asia	#1F75FE	7.4	high (5 to 10)	#1F75FE	Hong Kong Cancer Registry (https://www3.ha.org.hk/cancereg/, accessed on Feb 2024)	HS	HC	4
MH590470	MH590470_ HKHD101	unknown	#000000	Hong Kong	GA	East Asia	#1F75FE	7.4	high (5 to 10)	#1F75FE	Hong Kong Cancer Registry (https://www3.ha.org.hk/cancereg/, accessed on Feb 2024)	HS	HC	3
MH590471	MH590471_ HKHD102	unknown	#000000	Hong Kong	GA	East Asia	#1F75FE	7.4	high (5 to 10)	#1F75FE	Hong Kong Cancer Registry (https://www3.ha.org.hk/cancereg/, accessed on Feb 2024)	HS	HC	4
MH590472	MH590472_ HKHD103	unknown	#000000	Hong Kong	GA	East Asia	#1F75FE	7.4	high (5 to 10)	#1F75FE	Hong Kong Cancer Registry (https://www3.ha.org.hk/cancereg/, accessed on Feb 2024)	HS	HC	3
MH590473	MH590473_ HKHD104	unknown	#000000	Hong Kong	GA	East Asia	#1F75FE	7.4	high (5 to 10)	#1F75FE	Hong Kong Cancer Registry (https://www3.ha.org.hk/cancereg/, accessed on Feb 2024)	HS	HC	7
MH590474	MH590474_ HKHD105	unknown	#000000	Hong Kong	GA	East Asia	#1F75FE	7.4	high (5 to 10)	#1F75FE	Hong Kong Cancer Registry (https://www3.ha.org.hk/cancereg/, accessed on Feb 2024)	HS	HC	4
MH590475	MH590475_ HKHD106	unknown	#000000	Hong Kong	GA	East Asia	#1F75FE	7.4	high (5 to 10)	#1F75FE	Hong Kong Cancer Registry (https://www3.ha.org.hk/cancereg/, accessed on Feb 2024)	HS	HC	4
MH590476	MH590476_ HKHD107	unknown	#000000	Hong Kong	GA	East Asia	#1F75FE	7.4	high (5 to 10)	#1F75FE	Hong Kong Cancer Registry (https://www3.ha.org.hk/cancereg/, accessed on Feb 2024)	HS	HC	3
MH590477	MH590477_ HKHD108	unknown	#000000	Hong Kong	GA	East Asia	#1F75FE	7.4	high (5 to 10)	#1F75FE	Hong Kong Cancer Registry (https://www3.ha.org.hk/cancereg/, accessed on Feb 2024)	HS	HC	4
MH590478	MH590478_ HKHD109	unknown	#000000	Hong Kong	GA	East Asia	#1F75FE	7.4	high (5 to 10)	#1F75FE	Hong Kong Cancer Registry (https://www3.ha.org.hk/cancereg/, accessed on Feb 2024)	HS	HC	5
MH590479	MH590479_ HKHD110	unknown	#000000	Hong Kong	GA	East Asia	#1F75FE	7.4	high (5 to 10)	#1F75FE	Hong Kong Cancer Registry (https://www3.ha.org.hk/cancereg/, accessed on Feb 2024)	HS	HC	4
MH590480	MH590480_ HKHD111	unknown	#000000	Hong Kong	GA	East Asia	#1F75FE	7.4	high (5 to 10)	#1F75FE	Hong Kong Cancer Registry (https://www3.ha.org.hk/cancereg/, accessed on Feb 2024)	HS	HC	4
MH590481	MH590481_ HKHD112	unknown	#000000	Hong Kong	GA	East Asia	#1F75FE	7.4	high (5 to 10)	#1F75FE	Hong Kong Cancer Registry (https://www3.ha.org.hk/cancereg/, accessed on Feb 2024)	HS	HC	3
MH590482	MH590482_ HKHD113	unknown	#000000	Hong Kong	GA	East Asia	#1F75FE	7.4	high (5 to 10)	#1F75FE	Hong Kong Cancer Registry (https://www3.ha.org.hk/cancereg/, accessed on Feb 2024)	HS	HC	5
MH590483	MH590483_ HKHD114	unknown	#000000	Hong Kong	GA	East Asia	#1F75FE	7.4	high (5 to 10)	#1F75FE	Hong Kong Cancer Registry (https://www3.ha.org.hk/cancereg/, accessed on Feb 2024)	HS	HC	5
MH590484	MH590484_ HKHD115	unknown	#000000	Hong Kong	GA	East Asia	#1F75FE	7.4	high (5 to 10)	#1F75FE	Hong Kong Cancer Registry (https://www3.ha.org.hk/cancereg/, accessed on Feb 2024)	HS	HC	3
MH590485	MH590485_ HKHD116	unknown	#000000	Hong Kong	GA	East Asia	#1F75FE	7.4	high (5 to 10)	#1F75FE	Hong Kong Cancer Registry (https://www3.ha.org.hk/cancereg/, accessed on Feb 2024)	HS	HC	3
MH590486	MH590486_ HKHD117	unknown	#000000	Hong Kong	GA	East Asia	#1F75FE	7.4	high (5 to 10)	#1F75FE	Hong Kong Cancer Registry (https://www3.ha.org.hk/cancereg/, accessed on Feb 2024)	HS	HC	3
MH590487	MH590487_ HKHD118	unknown	#000000	Hong Kong	GA	East Asia	#1F75FE	7.4	high (5 to 10)	#1F75FE	Hong Kong Cancer Registry (https://www3.ha.org.hk/cancereg/, accessed on Feb 2024)	HS	HC	4
MH590488	MH590488_ HKHD119	unknown	#000000	Hong Kong	GA	East Asia	#1F75FE	7.4	high (5 to 10)	#1F75FE	Hong Kong Cancer Registry (https://www3.ha.org.hk/cancereg/, accessed on Feb 2024)	HS	HC	7
MH590489	MH590489_ HKHD120	unknown	#000000	Hong Kong	GA	East Asia	#1F75FE	7.4	high (5 to 10)	#1F75FE	Hong Kong Cancer Registry (https://www3.ha.org.hk/cancereg/, accessed on Feb 2024)	HS	HC	3
MH590490	MH590490_ HKHD121	unknown	#000000	Hong Kong	GA	East Asia	#1F75FE	7.4	high (5 to 10)	#1F75FE	Hong Kong Cancer Registry (https://www3.ha.org.hk/cancereg/, accessed on Feb 2024)	HS	HC	3
MH590491	MH590491_ HKHD122	unknown	#000000	Hong Kong	GA	East Asia	#1F75FE	7.4	high (5 to 10)	#1F75FE	Hong Kong Cancer Registry (https://www3.ha.org.hk/cancereg/, accessed on Feb 2024)	HS	HC	5
MH590492	MH590492_ HKHD123	unknown	#000000	Hong Kong	GA	East Asia	#1F75FE	7.4	high (5 to 10)	#1F75FE	Hong Kong Cancer Registry (https://www3.ha.org.hk/cancereg/, accessed on Feb 2024)	HS	HC	7
MH590493	MH590493_ HKHD124	unknown	#000000	Hong Kong	GA	East Asia	#1F75FE	7.4	high (5 to 10)	#1F75FE	Hong Kong Cancer Registry (https://www3.ha.org.hk/cancereg/, accessed on Feb 2024)	HS	HC	3
MH590494	MH590494_ HKHD125	unknown	#000000	Hong Kong	GA	East Asia	#1F75FE	7.4	high (5 to 10)	#1F75FE	Hong Kong Cancer Registry (https://www3.ha.org.hk/cancereg/, accessed on Feb 2024)	HS	HC	3
MH590495	MH590495_ HKHD126	unknown	#000000	Hong Kong	GA	East Asia	#1F75FE	7.4	high (5 to 10)	#1F75FE	Hong Kong Cancer Registry (https://www3.ha.org.hk/cancereg/, accessed on Feb 2024)	HS	HC	3
MH590499	MH590499_ HKHD130	unknown	#000000	Hong Kong	GA	East Asia	#1F75FE	7.4	high (5 to 10)	#1F75FE	Hong Kong Cancer Registry (https://www3.ha.org.hk/cancereg/, accessed on Feb 2024)	HS	HC	4
MH590500	MH590500_ HKHD131	unknown	#000000	Hong Kong	GA	East Asia	#1F75FE	7.4	high (5 to 10)	#1F75FE	Hong Kong Cancer Registry (https://www3.ha.org.hk/cancereg/, accessed on Feb 2024)	HS	HC	4
MH590501	MH590501_ HKHD132	unknown	#000000	Hong Kong	GA	East Asia	#1F75FE	7.4	high (5 to 10)	#1F75FE	Hong Kong Cancer Registry (https://www3.ha.org.hk/cancereg/, accessed on Feb 2024)	HS	HC	4
MH590502	MH590502_ HKHD133	unknown	#000000	Hong Kong	GA	East Asia	#1F75FE	7.4	high (5 to 10)	#1F75FE	Hong Kong Cancer Registry (https://www3.ha.org.hk/cancereg/, accessed on Feb 2024)	HS	HC	4
MH590503	MH590503_ HKHD134	unknown	#000000	Hong Kong	GA	East Asia	#1F75FE	7.4	high (5 to 10)	#1F75FE	Hong Kong Cancer Registry (https://www3.ha.org.hk/cancereg/, accessed on Feb 2024)	HS	HC	7
MH590504	MH590504_ HKHD135	unknown	#000000	Hong Kong	GA	East Asia	#1F75FE	7.4	high (5 to 10)	#1F75FE	Hong Kong Cancer Registry (https://www3.ha.org.hk/cancereg/, accessed on Feb 2024)	HS	HC	4
MH590505	MH590505_ HKHD136	unknown	#000000	Hong Kong	GA	East Asia	#1F75FE	7.4	high (5 to 10)	#1F75FE	Hong Kong Cancer Registry (https://www3.ha.org.hk/cancereg/, accessed on Feb 2024)	HS	HC	5
MH590506	MH590506_ HKHD137	unknown	#000000	Hong Kong	GA	East Asia	#1F75FE	7.4	high (5 to 10)	#1F75FE	Hong Kong Cancer Registry (https://www3.ha.org.hk/cancereg/, accessed on Feb 2024)	HS	HC	3
MH590507	MH590507_ HKHD138	unknown	#000000	Hong Kong	GA	East Asia	#1F75FE	7.4	high (5 to 10)	#1F75FE	Hong Kong Cancer Registry (https://www3.ha.org.hk/cancereg/, accessed on Feb 2024)	HS	HC	5
MH590508	MH590508_ HKHD139	unknown	#000000	Hong Kong	GA	East Asia	#1F75FE	7.4	high (5 to 10)	#1F75FE	Hong Kong Cancer Registry (https://www3.ha.org.hk/cancereg/, accessed on Feb 2024)	HS	HC	5
MH590509	MH590509_ HKHD140	unknown	#000000	Hong Kong	GA	East Asia	#1F75FE	7.4	high (5 to 10)	#1F75FE	Hong Kong Cancer Registry (https://www3.ha.org.hk/cancereg/, accessed on Feb 2024)	HS	HC	5
MH590510	MH590510_ HKHD141	unknown	#000000	Hong Kong	GA	East Asia	#1F75FE	7.4	high (5 to 10)	#1F75FE	Hong Kong Cancer Registry (https://www3.ha.org.hk/cancereg/, accessed on Feb 2024)	HS	HC	7
MH590514	MH590514_ HKNPC3	unknown	#000000	Hong Kong	GA	East Asia	#1F75FE	7.4	high (5 to 10)	#1F75FE	Hong Kong Cancer Registry (https://www3.ha.org.hk/cancereg/, accessed on Feb 2024)	NPC	NPC	4
MH590515	MH590515_ HKNPC4	unknown	#000000	Hong Kong	GA	East Asia	#1F75FE	7.4	high (5 to 10)	#1F75FE	Hong Kong Cancer Registry (https://www3.ha.org.hk/cancereg/, accessed on Feb 2024)	NPC	NPC	4
MH590516	MH590516_ HKNPC5	unknown	#000000	Hong Kong	GA	East Asia	#1F75FE	7.4	high (5 to 10)	#1F75FE	Hong Kong Cancer Registry (https://www3.ha.org.hk/cancereg/, accessed on Feb 2024)	NPC	NPC	4
MH590517	MH590517_ HKNPC6	unknown	#000000	Hong Kong	GA	East Asia	#1F75FE	7.4	high (5 to 10)	#1F75FE	Hong Kong Cancer Registry (https://www3.ha.org.hk/cancereg/, accessed on Feb 2024)	NPC	NPC	4
MH590518	MH590518_ HKNPC7	unknown	#000000	Hong Kong	GA	East Asia	#1F75FE	7.4	high (5 to 10)	#1F75FE	Hong Kong Cancer Registry (https://www3.ha.org.hk/cancereg/, accessed on Feb 2024)	NPC	NPC	4
MH590519	MH590519_ HKNPC8	unknown	#000000	Hong Kong	GA	East Asia	#1F75FE	7.4	high (5 to 10)	#1F75FE	Hong Kong Cancer Registry (https://www3.ha.org.hk/cancereg/, accessed on Feb 2024)	NPC	NPC	4
MH590520	MH590520_ HKNPC9	unknown	#000000	Hong Kong	GA	East Asia	#1F75FE	7.4	high (5 to 10)	#1F75FE	Hong Kong Cancer Registry (https://www3.ha.org.hk/cancereg/, accessed on Feb 2024)	NPC	NPC	4
MH590521	MH590521_ HKNPC10	unknown	#000000	Hong Kong	GA	East Asia	#1F75FE	7.4	high (5 to 10)	#1F75FE	Hong Kong Cancer Registry (https://www3.ha.org.hk/cancereg/, accessed on Feb 2024)	NPC	NPC	4
MH590522	MH590522_ HKNPC11	unknown	#000000	Hong Kong	GA	East Asia	#1F75FE	7.4	high (5 to 10)	#1F75FE	Hong Kong Cancer Registry (https://www3.ha.org.hk/cancereg/, accessed on Feb 2024)	NPC	NPC	4
MH590523	MH590523_ HKNPC12	unknown	#000000	Hong Kong	GA	East Asia	#1F75FE	7.4	high (5 to 10)	#1F75FE	Hong Kong Cancer Registry (https://www3.ha.org.hk/cancereg/, accessed on Feb 2024)	NPC	NPC	4
MH590524	MH590524_ HKNPC13	unknown	#000000	Hong Kong	GA	East Asia	#1F75FE	7.4	high (5 to 10)	#1F75FE	Hong Kong Cancer Registry (https://www3.ha.org.hk/cancereg/, accessed on Feb 2024)	NPC	NPC	4
MH590525	MH590525_ HKNPC14	unknown	#000000	Hong Kong	GA	East Asia	#1F75FE	7.4	high (5 to 10)	#1F75FE	Hong Kong Cancer Registry (https://www3.ha.org.hk/cancereg/, accessed on Feb 2024)	NPC	NPC	4
MH590526	MH590526_ HKNPC15	unknown	#000000	Hong Kong	GA	East Asia	#1F75FE	7.4	high (5 to 10)	#1F75FE	Hong Kong Cancer Registry (https://www3.ha.org.hk/cancereg/, accessed on Feb 2024)	NPC	NPC	4
MH590527	MH590527_ HKNPC16	unknown	#000000	Hong Kong	GA	East Asia	#1F75FE	7.4	high (5 to 10)	#1F75FE	Hong Kong Cancer Registry (https://www3.ha.org.hk/cancereg/, accessed on Feb 2024)	NPC	NPC	4
MH590528	MH590528_ HKNPC17	unknown	#000000	Hong Kong	GA	East Asia	#1F75FE	7.4	high (5 to 10)	#1F75FE	Hong Kong Cancer Registry (https://www3.ha.org.hk/cancereg/, accessed on Feb 2024)	NPC	NPC	4
MH590529	MH590529_ HKNPC18	unknown	#000000	Hong Kong	GA	East Asia	#1F75FE	7.4	high (5 to 10)	#1F75FE	Hong Kong Cancer Registry (https://www3.ha.org.hk/cancereg/, accessed on Feb 2024)	NPC	NPC	4
MH590530	MH590530_ HKNPC19	unknown	#000000	Hong Kong	GA	East Asia	#1F75FE	7.4	high (5 to 10)	#1F75FE	Hong Kong Cancer Registry (https://www3.ha.org.hk/cancereg/, accessed on Feb 2024)	NPC	NPC	4
MH590531	MH590531_ HKNPC20	unknown	#000000	Hong Kong	GA	East Asia	#1F75FE	7.4	high (5 to 10)	#1F75FE	Hong Kong Cancer Registry (https://www3.ha.org.hk/cancereg/, accessed on Feb 2024)	NPC	NPC	4
MH590532	MH590532_ HKNPC21	unknown	#000000	Hong Kong	GA	East Asia	#1F75FE	7.4	high (5 to 10)	#1F75FE	Hong Kong Cancer Registry (https://www3.ha.org.hk/cancereg/, accessed on Feb 2024)	NPC	NPC	4
MH590533	MH590533_ HKNPC22	unknown	#000000	Hong Kong	GA	East Asia	#1F75FE	7.4	high (5 to 10)	#1F75FE	Hong Kong Cancer Registry (https://www3.ha.org.hk/cancereg/, accessed on Feb 2024)	NPC	NPC	4
MH590534	MH590534_ HKNPC23	unknown	#000000	Hong Kong	GA	East Asia	#1F75FE	7.4	high (5 to 10)	#1F75FE	Hong Kong Cancer Registry (https://www3.ha.org.hk/cancereg/, accessed on Feb 2024)	NPC	NPC	4
MH590535	MH590535_ HKNPC24	unknown	#000000	Hong Kong	GA	East Asia	#1F75FE	7.4	high (5 to 10)	#1F75FE	Hong Kong Cancer Registry (https://www3.ha.org.hk/cancereg/, accessed on Feb 2024)	NPC	NPC	4
MH590536	MH590536_ HKNPC25	unknown	#000000	Hong Kong	GA	East Asia	#1F75FE	7.4	high (5 to 10)	#1F75FE	Hong Kong Cancer Registry (https://www3.ha.org.hk/cancereg/, accessed on Feb 2024)	NPC	NPC	4
MH590537	MH590537_ HKNPC26	unknown	#000000	Hong Kong	GA	East Asia	#1F75FE	7.4	high (5 to 10)	#1F75FE	Hong Kong Cancer Registry (https://www3.ha.org.hk/cancereg/, accessed on Feb 2024)	NPC	NPC	4
MH590538	MH590538_ HKNPC27	unknown	#000000	Hong Kong	GA	East Asia	#1F75FE	7.4	high (5 to 10)	#1F75FE	Hong Kong Cancer Registry (https://www3.ha.org.hk/cancereg/, accessed on Feb 2024)	NPC	NPC	4
MH590539	MH590539_ HKNPC28	unknown	#000000	Hong Kong	GA	East Asia	#1F75FE	7.4	high (5 to 10)	#1F75FE	Hong Kong Cancer Registry (https://www3.ha.org.hk/cancereg/, accessed on Feb 2024)	NPC	NPC	5
MH590540	MH590540_ HKNPC29	unknown	#000000	Hong Kong	GA	East Asia	#1F75FE	7.4	high (5 to 10)	#1F75FE	Hong Kong Cancer Registry (https://www3.ha.org.hk/cancereg/, accessed on Feb 2024)	NPC	NPC	4
MH590541	MH590541_ HKNPC30	unknown	#000000	Hong Kong	GA	East Asia	#1F75FE	7.4	high (5 to 10)	#1F75FE	Hong Kong Cancer Registry (https://www3.ha.org.hk/cancereg/, accessed on Feb 2024)	NPC	NPC	4
MH590542	MH590542_ HKNPC31	unknown	#000000	Hong Kong	GA	East Asia	#1F75FE	7.4	high (5 to 10)	#1F75FE	Hong Kong Cancer Registry (https://www3.ha.org.hk/cancereg/, accessed on Feb 2024)	NPC	NPC	4
MH590543	MH590543_ HKNPC32	unknown	#000000	Hong Kong	GA	East Asia	#1F75FE	7.4	high (5 to 10)	#1F75FE	Hong Kong Cancer Registry (https://www3.ha.org.hk/cancereg/, accessed on Feb 2024)	NPC	NPC	4
MH590544	MH590544_ HKNPC33	unknown	#000000	Hong Kong	GA	East Asia	#1F75FE	7.4	high (5 to 10)	#1F75FE	Hong Kong Cancer Registry (https://www3.ha.org.hk/cancereg/, accessed on Feb 2024)	NPC	NPC	4
MH590545	MH590545_ HKNPC34	unknown	#000000	Hong Kong	GA	East Asia	#1F75FE	7.4	high (5 to 10)	#1F75FE	Hong Kong Cancer Registry (https://www3.ha.org.hk/cancereg/, accessed on Feb 2024)	NPC	NPC	4
MH590546	MH590546_ HKNPC35	unknown	#000000	Hong Kong	GA	East Asia	#1F75FE	7.4	high (5 to 10)	#1F75FE	Hong Kong Cancer Registry (https://www3.ha.org.hk/cancereg/, accessed on Feb 2024)	NPC	NPC	4
MH590547	MH590547_ HKNPC36	unknown	#000000	Hong Kong	GA	East Asia	#1F75FE	7.4	high (5 to 10)	#1F75FE	Hong Kong Cancer Registry (https://www3.ha.org.hk/cancereg/, accessed on Feb 2024)	NPC	NPC	4
MH590548	MH590548_ HKNPC37	unknown	#000000	Hong Kong	GA	East Asia	#1F75FE	7.4	high (5 to 10)	#1F75FE	Hong Kong Cancer Registry (https://www3.ha.org.hk/cancereg/, accessed on Feb 2024)	NPC	NPC	4
MH590549	MH590549_ HKNPC38	unknown	#000000	Hong Kong	GA	East Asia	#1F75FE	7.4	high (5 to 10)	#1F75FE	Hong Kong Cancer Registry (https://www3.ha.org.hk/cancereg/, accessed on Feb 2024)	NPC	NPC	4
MH590550	MH590550_ HKNPC39	unknown	#000000	Hong Kong	GA	East Asia	#1F75FE	7.4	high (5 to 10)	#1F75FE	Hong Kong Cancer Registry (https://www3.ha.org.hk/cancereg/, accessed on Feb 2024)	NPC	NPC	5
MH590551	MH590551_ HKNPC40	unknown	#000000	Hong Kong	GA	East Asia	#1F75FE	7.4	high (5 to 10)	#1F75FE	Hong Kong Cancer Registry (https://www3.ha.org.hk/cancereg/, accessed on Feb 2024)	NPC	NPC	5
MH590552	MH590552_ HKNPC41	unknown	#000000	Hong Kong	GA	East Asia	#1F75FE	7.4	high (5 to 10)	#1F75FE	Hong Kong Cancer Registry (https://www3.ha.org.hk/cancereg/, accessed on Feb 2024)	NPC	NPC	4
MH590553	MH590553_ HKNPC42	unknown	#000000	Hong Kong	GA	East Asia	#1F75FE	7.4	high (5 to 10)	#1F75FE	Hong Kong Cancer Registry (https://www3.ha.org.hk/cancereg/, accessed on Feb 2024)	NPC	NPC	4
MH590554	MH590554_ HKNPC43	unknown	#000000	Hong Kong	GA	East Asia	#1F75FE	7.4	high (5 to 10)	#1F75FE	Hong Kong Cancer Registry (https://www3.ha.org.hk/cancereg/, accessed on Feb 2024)	NPC	NPC	5
MH590555	MH590555_ HKNPC44	unknown	#000000	Hong Kong	GA	East Asia	#1F75FE	7.4	high (5 to 10)	#1F75FE	Hong Kong Cancer Registry (https://www3.ha.org.hk/cancereg/, accessed on Feb 2024)	NPC	NPC	4
MH590556	MH590556_ HKNPC45	unknown	#000000	Hong Kong	GA	East Asia	#1F75FE	7.4	high (5 to 10)	#1F75FE	Hong Kong Cancer Registry (https://www3.ha.org.hk/cancereg/, accessed on Feb 2024)	NPC	NPC	4
MH590557	MH590557_ HKNPC46	unknown	#000000	Hong Kong	GA	East Asia	#1F75FE	7.4	high (5 to 10)	#1F75FE	Hong Kong Cancer Registry (https://www3.ha.org.hk/cancereg/, accessed on Feb 2024)	NPC	NPC	4
MH590558	MH590558_ HKNPC47	unknown	#000000	Hong Kong	GA	East Asia	#1F75FE	7.4	high (5 to 10)	#1F75FE	Hong Kong Cancer Registry (https://www3.ha.org.hk/cancereg/, accessed on Feb 2024)	NPC	NPC	4
MH590559	MH590559_ HKNPC48	unknown	#000000	Hong Kong	GA	East Asia	#1F75FE	7.4	high (5 to 10)	#1F75FE	Hong Kong Cancer Registry (https://www3.ha.org.hk/cancereg/, accessed on Feb 2024)	NPC	NPC	4
MH590560	MH590560_ HKNPC49	unknown	#000000	Hong Kong	GA	East Asia	#1F75FE	7.4	high (5 to 10)	#1F75FE	Hong Kong Cancer Registry (https://www3.ha.org.hk/cancereg/, accessed on Feb 2024)	NPC	NPC	4
MH590561	MH590561_ HKNPC50	unknown	#000000	Hong Kong	GA	East Asia	#1F75FE	7.4	high (5 to 10)	#1F75FE	Hong Kong Cancer Registry (https://www3.ha.org.hk/cancereg/, accessed on Feb 2024)	NPC	NPC	5
MH590562	MH590562_ HKNPC51	unknown	#000000	Hong Kong	GA	East Asia	#1F75FE	7.4	high (5 to 10)	#1F75FE	Hong Kong Cancer Registry (https://www3.ha.org.hk/cancereg/, accessed on Feb 2024)	NPC	NPC	4
MH590563	MH590563_ HKNPC52	unknown	#000000	Hong Kong	GA	East Asia	#1F75FE	7.4	high (5 to 10)	#1F75FE	Hong Kong Cancer Registry (https://www3.ha.org.hk/cancereg/, accessed on Feb 2024)	NPC	NPC	4
MH590564	MH590564_ HKNPC53	unknown	#000000	Hong Kong	GA	East Asia	#1F75FE	7.4	high (5 to 10)	#1F75FE	Hong Kong Cancer Registry (https://www3.ha.org.hk/cancereg/, accessed on Feb 2024)	NPC	NPC	4
MH590565	MH590565_ HKNPC54	unknown	#000000	Hong Kong	GA	East Asia	#1F75FE	7.4	high (5 to 10)	#1F75FE	Hong Kong Cancer Registry (https://www3.ha.org.hk/cancereg/, accessed on Feb 2024)	NPC	NPC	4
MH590566	MH590566_ HKNPC55	unknown	#000000	Hong Kong	GA	East Asia	#1F75FE	7.4	high (5 to 10)	#1F75FE	Hong Kong Cancer Registry (https://www3.ha.org.hk/cancereg/, accessed on Feb 2024)	NPC	NPC	4
MH590567	MH590567_ HKNPC56	unknown	#000000	Hong Kong	GA	East Asia	#1F75FE	7.4	high (5 to 10)	#1F75FE	Hong Kong Cancer Registry (https://www3.ha.org.hk/cancereg/, accessed on Feb 2024)	NPC	NPC	4
MH590568	MH590568_ HKNPC57	unknown	#000000	Hong Kong	GA	East Asia	#1F75FE	7.4	high (5 to 10)	#1F75FE	Hong Kong Cancer Registry (https://www3.ha.org.hk/cancereg/, accessed on Feb 2024)	NPC	NPC	4
MH590569	MH590569_ HKNPC58	unknown	#000000	Hong Kong	GA	East Asia	#1F75FE	7.4	high (5 to 10)	#1F75FE	Hong Kong Cancer Registry (https://www3.ha.org.hk/cancereg/, accessed on Feb 2024)	NPC	NPC	4
MH590570	MH590570_ HKNPC59	unknown	#000000	Hong Kong	GA	East Asia	#1F75FE	7.4	high (5 to 10)	#1F75FE	Hong Kong Cancer Registry (https://www3.ha.org.hk/cancereg/, accessed on Feb 2024)	NPC	NPC	4
MH590571	MH590571_ HKNPC60	unknown	#000000	Hong Kong	GA	East Asia	#1F75FE	7.4	high (5 to 10)	#1F75FE	Hong Kong Cancer Registry (https://www3.ha.org.hk/cancereg/, accessed on Feb 2024)	NPC	NPC	4
MH590572	MH590572_ HKNPC61	unknown	#000000	Hong Kong	GA	East Asia	#1F75FE	7.4	high (5 to 10)	#1F75FE	Hong Kong Cancer Registry (https://www3.ha.org.hk/cancereg/, accessed on Feb 2024)	NPC	NPC	4
MH590573	MH590573_ HKNPC62	unknown	#000000	Hong Kong	GA	East Asia	#1F75FE	7.4	high (5 to 10)	#1F75FE	Hong Kong Cancer Registry (https://www3.ha.org.hk/cancereg/, accessed on Feb 2024)	NPC	NPC	4
MH590575	MH590575_ C6661	unknown	#000000	Hong Kong	GA	East Asia	#1F75FE	7.4	high (5 to 10)	#1F75FE	Hong Kong Cancer Registry (https://www3.ha.org.hk/cancereg/, accessed on Feb 2024)	NPC	NPC	4
MH590576	MH590576_ Jijoye	unknown	#000000	Hong Kong	GA	East Asia	#1F75FE	7.4	high (5 to 10)	#1F75FE	Hong Kong Cancer Registry (https://www3.ha.org.hk/cancereg/, accessed on Feb 2024)	BL	lymphoma	7
MH590577	MH590577_ M81	unknown	#000000	Hong Kong	GA	East Asia	#1F75FE	7.4	high (5 to 10)	#1F75FE	Hong Kong Cancer Registry (https://www3.ha.org.hk/cancereg/, accessed on Feb 2024)	NPC	NPC	4
MH590578	MH590578_ NPC43	unknown	#000000	Hong Kong	GA	East Asia	#1F75FE	7.4	high (5 to 10)	#1F75FE	Hong Kong Cancer Registry (https://www3.ha.org.hk/cancereg/, accessed on Feb 2024)	NPC	NPC	4
MH590579	MH590579_ SNU719	unknown	#000000	Hong Kong	GA	East Asia	#1F75FE	7.4	high (5 to 10)	#1F75FE	Hong Kong Cancer Registry (https://www3.ha.org.hk/cancereg/, accessed on Feb 2024)	GC	other epithelial cancer	3
MG298876	MG298876_ JM_NKTLY_218.1	unknown	#000000	Indonesia	GI	South East Asia	#FF0038	6.1	high (5 to 10)	#1F75FE	GLOBOCAN 2020	NKTCL	lymphoma	6
MG298877	MG298877_ JM_NKTLY_96.1	unknown	#000000	Indonesia	GI	South East Asia	#FF0038	6.1	high (5 to 10)	#1F75FE	GLOBOCAN 2020	NKTCL	lymphoma	3
MG298878	MG298878_ JM_NKTLY_98.1	unknown	#000000	Indonesia	GI	South East Asia	#FF0038	6.1	high (5 to 10)	#1F75FE	GLOBOCAN 2020	NKTCL	lymphoma	3
MG298879	MG298879_ JM_NPC_biop_162	unknown	#000000	Indonesia	GI	South East Asia	#FF0038	6.1	high (5 to 10)	#1F75FE	GLOBOCAN 2020	NPC	NPC	2
MG298880	MG298880_ JM_NPC_biop_238	unknown	#000000	Indonesia	GI	South East Asia	#FF0038	6.1	high (5 to 10)	#1F75FE	GLOBOCAN 2020	NPC	NPC	6
MG298881	MG298881_ JM_NPC_biop_27	unknown	#000000	Indonesia	GI	South East Asia	#FF0038	6.1	high (5 to 10)	#1F75FE	GLOBOCAN 2020	NPC	NPC	2
MG298882	MG298882_ JM_NPC_biop_51	unknown	#000000	Indonesia	GI	South East Asia	#FF0038	6.1	high (5 to 10)	#1F75FE	GLOBOCAN 2020	NPC	NPC	6
MG298883	MG298883_ JM_NPC_bru_178	unknown	#000000	Indonesia	GI	South East Asia	#FF0038	6.1	high (5 to 10)	#1F75FE	GLOBOCAN 2020	NPC	NPC	6
MG298884	MG298884_ JM_NPC_bru_238	unknown	#000000	Indonesia	GI	South East Asia	#FF0038	6.1	high (5 to 10)	#1F75FE	GLOBOCAN 2020	NPC	NPC	6
MG298885	MG298885_ JM_NPC_bru_377	unknown	#000000	Indonesia	GI	South East Asia	#FF0038	6.1	high (5 to 10)	#1F75FE	GLOBOCAN 2020	NPC	NPC	6
MG298886	MG298886_ JM_NPC_bru_38	unknown	#000000	Indonesia	GI	South East Asia	#FF0038	6.1	high (5 to 10)	#1F75FE	GLOBOCAN 2020	NPC	NPC	6
MG298887	MG298887_ JM_NPC_bru_51	unknown	#000000	Indonesia	GI	South East Asia	#FF0038	6.1	high (5 to 10)	#1F75FE	GLOBOCAN 2020	NPC	NPC	6
MG298888	MG298888_ JM_NPC_bru_L16	unknown	#000000	Indonesia	GI	South East Asia	#FF0038	6.1	high (5 to 10)	#1F75FE	GLOBOCAN 2020	NPC	NPC	6
MG298889	MG298889_ JM_NPC_bru_L2	unknown	#000000	Indonesia	GI	South East Asia	#FF0038	6.1	high (5 to 10)	#1F75FE	GLOBOCAN 2020	NPC	NPC	6
MG298890	MG298890_ JM_NPC_bru_L29	unknown	#000000	Indonesia	GI	South East Asia	#FF0038	6.1	high (5 to 10)	#1F75FE	GLOBOCAN 2020	NPC	NPC	6
MG298891	MG298891_ JM_NPC_bru_L3	unknown	#000000	Indonesia	GI	South East Asia	#FF0038	6.1	high (5 to 10)	#1F75FE	GLOBOCAN 2020	NPC	NPC	6
MG298892	MG298892_ JM_NPC_bru_L37	unknown	#000000	Indonesia	GI	South East Asia	#FF0038	6.1	high (5 to 10)	#1F75FE	GLOBOCAN 2020	NPC	NPC	3
MG298893	MG298893_ JM_NPC_bru_L4	unknown	#000000	Indonesia	GI	South East Asia	#FF0038	6.1	high (5 to 10)	#1F75FE	GLOBOCAN 2020	NPC	NPC	8
MG298894	MG298894_ JM_NPC_bru_L41	unknown	#000000	Indonesia	GI	South East Asia	#FF0038	6.1	high (5 to 10)	#1F75FE	GLOBOCAN 2020	NPC	NPC	6
MG298895	MG298895_ JM_NPC_bru_L42	unknown	#000000	Indonesia	GI	South East Asia	#FF0038	6.1	high (5 to 10)	#1F75FE	GLOBOCAN 2020	NPC	NPC	6
MG298896	MG298896_ JM_NPC_bru_L47	unknown	#000000	Indonesia	GI	South East Asia	#FF0038	6.1	high (5 to 10)	#1F75FE	GLOBOCAN 2020	NPC	NPC	4
MG298897	MG298897_ JM_NPC_bru_L5	unknown	#000000	Indonesia	GI	South East Asia	#FF0038	6.1	high (5 to 10)	#1F75FE	GLOBOCAN 2020	NPC	NPC	6
MG298898	MG298898_ JM_NPC_bru_L7	unknown	#000000	Indonesia	GI	South East Asia	#FF0038	6.1	high (5 to 10)	#1F75FE	GLOBOCAN 2020	NPC	NPC	7
AP019013	AP019013_EBV	unknown	#000000	Japan	GA	East Asia	#1F75FE	0.32	low (<1)	#38761d	GLOBOCAN 2020	NKTCL with CAEBV	lymphoma	3
AP019018	AP019018_EBV	unknown	#000000	Japan	GA	East Asia	#1F75FE	0.32	low (<1)	#38761d	GLOBOCAN 2020	NKTCL	lymphoma	3
KC207813	KC207813_Akata	unknown	#000000	Japan	GA	East Asia	#1F75FE	0.32	low (<1)	#38761d	GLOBOCAN 2020	BL	lymphoma	3
LN824208	LN824208_Akata	unknown	#000000	Japan	GA	East Asia	#1F75FE	0.32	low (<1)	#38761d	GLOBOCAN 2020	BL	lymphoma	3
AP019012	AP019012_EBV	unknown	#000000	Japan	GA	East Asia	#1F75FE	0.32	low (<1)	#38761d	GLOBOCAN 2020	CAEBV	non-cancer	3
AP019014	AP019014_EBV	unknown	#000000	Japan	GA	East Asia	#1F75FE	0.32	low (<1)	#38761d	GLOBOCAN 2020	CAEBV	non-cancer	3
AP019015	AP019015_EBV	unknown	#000000	Japan	GA	East Asia	#1F75FE	0.32	low (<1)	#38761d	GLOBOCAN 2020	CAEBV	non-cancer	3
AP019016	AP019016_EBV	unknown	#000000	Japan	GA	East Asia	#1F75FE	0.32	low (<1)	#38761d	GLOBOCAN 2020	CAEBV	non-cancer	3
AP019017	AP019017_EBV	unknown	#000000	Japan	GA	East Asia	#1F75FE	0.32	low (<1)	#38761d	GLOBOCAN 2020	CAEBV	non-cancer	3
LC573550	LC573550_EBV	unknown	#000000	Japan	GA	East Asia	#1F75FE	0.32	low (<1)	#38761d	GLOBOCAN 2020	sLCL	non-cancer	7
LC573554	LC573554_EBV	unknown	#000000	Japan	GA	East Asia	#1F75FE	0.32	low (<1)	#38761d	GLOBOCAN 2020	sLCL	non-cancer	3
LC573555	LC573555_EBV	unknown	#000000	Japan	GA	East Asia	#1F75FE	0.32	low (<1)	#38761d	GLOBOCAN 2020	sLCL	non-cancer	3
LC573556	LC573556_EBV	unknown	#000000	Japan	GA	East Asia	#1F75FE	0.32	low (<1)	#38761d	GLOBOCAN 2020	sLCL	non-cancer	3
LS992259	LS992259_EBV	unknown	#000000	Japan	GA	East Asia	#1F75FE	0.32	low (<1)	#38761d	GLOBOCAN 2020	IM	non-cancer	3
LS992260	LS992260_EBV	unknown	#000000	Japan	GA	East Asia	#1F75FE	0.32	low (<1)	#38761d	GLOBOCAN 2020	IM	non-cancer	3
LS992261	LS992261_EBV	unknown	#000000	Japan	GA	East Asia	#1F75FE	0.32	low (<1)	#38761d	GLOBOCAN 2020	IM	non-cancer	3
LS992262	LS992262_EBV	unknown	#000000	Japan	GA	East Asia	#1F75FE	0.32	low (<1)	#38761d	GLOBOCAN 2020	IM	non-cancer	5
LS992263	LS992263_EBV	unknown	#000000	Japan	GA	East Asia	#1F75FE	0.32	low (<1)	#38761d	GLOBOCAN 2020	IM	non-cancer	3
LS992264	LS992264_EBV	unknown	#000000	Japan	GA	East Asia	#1F75FE	0.32	low (<1)	#38761d	GLOBOCAN 2020	IM	non-cancer	3
LS992265	LS992265_EBV	unknown	#000000	Japan	GA	East Asia	#1F75FE	0.32	low (<1)	#38761d	GLOBOCAN 2020	IM	non-cancer	3
LS992266	LS992266_EBV	unknown	#000000	Japan	GA	East Asia	#1F75FE	0.32	low (<1)	#38761d	GLOBOCAN 2020	IM	non-cancer	3
LS992268	LS992268_EBV	unknown	#000000	Japan	GA	East Asia	#1F75FE	0.32	low (<1)	#38761d	GLOBOCAN 2020	IM	non-cancer	3
LS992269	LS992269_EBV	unknown	#000000	Japan	GA	East Asia	#1F75FE	0.32	low (<1)	#38761d	GLOBOCAN 2020	IM	non-cancer	3
MH883772	MH883772_ P1-812	unknown	#000000	Japan	GA	East Asia	#1F75FE	0.32	low (<1)	#38761d	GLOBOCAN 2020	IM	non-cancer	3
MH883774	MH883774_ P2-1213	unknown	#000000	Japan	GA	East Asia	#1F75FE	0.32	low (<1)	#38761d	GLOBOCAN 2020	IM	non-cancer	3
MH883776	MH883776_ P3-2670	unknown	#000000	Japan	GA	East Asia	#1F75FE	0.32	low (<1)	#38761d	GLOBOCAN 2020	IM	non-cancer	3
MH883780	MH883780_ P5-1294	unknown	#000000	Japan	GA	East Asia	#1F75FE	0.32	low (<1)	#38761d	GLOBOCAN 2020	IM	non-cancer	3
MH883781	MH883781_ P6-1751	unknown	#000000	Japan	GA	East Asia	#1F75FE	0.32	low (<1)	#38761d	GLOBOCAN 2020	IM	non-cancer	3
MH883785	MH883785_ P11-871	unknown	#000000	Japan	GA	East Asia	#1F75FE	0.32	low (<1)	#38761d	GLOBOCAN 2020	IM	non-cancer	3
MH883786	MH883786_ P12-1026	unknown	#000000	Japan	GA	East Asia	#1F75FE	0.32	low (<1)	#38761d	GLOBOCAN 2020	IM	non-cancer	3
JPNPC19	JPNPC19	unknown	#000000	Japan	GA	East Asia	#1F75FE	0.32	low (<1)	#38761d	GLOBOCAN 2020	NPC	NPC	3
JPNPC51	JPNPC51	unknown	#000000	Japan	GA	East Asia	#1F75FE	0.32	low (<1)	#38761d	GLOBOCAN 2020	NPC	NPC	7
JPNPC60	JPNPC60	unknown	#000000	Japan	GA	East Asia	#1F75FE	0.32	low (<1)	#38761d	GLOBOCAN 2020	NPC	NPC	3
JPNPC7	JPNPC7	unknown	#000000	Japan	GA	East Asia	#1F75FE	0.32	low (<1)	#38761d	GLOBOCAN 2020	NPC	NPC	3
LR812979	LR812979_ HC-0004	unknown	#000000	Kenya	GF	Africa	#FFBF00	2.6	intermediate (1 to 5)	#bcbcbc	GLOBOCAN 2020	HC	HC	7
LR812981	LR812981_ HC-0002	unknown	#000000	Kenya	GF	Africa	#FFBF00	2.6	intermediate (1 to 5)	#bcbcbc	GLOBOCAN 2020	HC	HC	7
LR812983	LR812983_ HC-0005	unknown	#000000	Kenya	GF	Africa	#FFBF00	2.6	intermediate (1 to 5)	#bcbcbc	GLOBOCAN 2020	HC	HC	7
LR812984	LR812984_ HC-0007	unknown	#000000	Kenya	GF	Africa	#FFBF00	2.6	intermediate (1 to 5)	#bcbcbc	GLOBOCAN 2020	HC	HC	2
LR812987	LR812987_ HC-0009	unknown	#000000	Kenya	GF	Africa	#FFBF00	2.6	intermediate (1 to 5)	#bcbcbc	GLOBOCAN 2020	HC	HC	2
LR812991	LR812991_ HC-0014	unknown	#000000	Kenya	GF	Africa	#FFBF00	2.6	intermediate (1 to 5)	#bcbcbc	GLOBOCAN 2020	HC	HC	7
LR812995	LR812995_ HC-0015	unknown	#000000	Kenya	GF	Africa	#FFBF00	2.6	intermediate (1 to 5)	#bcbcbc	GLOBOCAN 2020	HC	HC	2
LR812996	LR812996_ HC-0016	unknown	#000000	Kenya	GF	Africa	#FFBF00	2.6	intermediate (1 to 5)	#bcbcbc	GLOBOCAN 2020	HC	HC	7
LR812997	LR812997_ HC-0019	unknown	#000000	Kenya	GF	Africa	#FFBF00	2.6	intermediate (1 to 5)	#bcbcbc	GLOBOCAN 2020	HC	HC	7
LR812998	LR812998_ HC-0028	unknown	#000000	Kenya	GF	Africa	#FFBF00	2.6	intermediate (1 to 5)	#bcbcbc	GLOBOCAN 2020	HC	HC	7
LR812999	LR812999_ HC-0023	unknown	#000000	Kenya	GF	Africa	#FFBF00	2.6	intermediate (1 to 5)	#bcbcbc	GLOBOCAN 2020	HC	HC	7
LR813000	LR813000_ HC-0026	unknown	#000000	Kenya	GF	Africa	#FFBF00	2.6	intermediate (1 to 5)	#bcbcbc	GLOBOCAN 2020	HC	HC	7
LR813001	LR813001_ HC-0027	unknown	#000000	Kenya	GF	Africa	#FFBF00	2.6	intermediate (1 to 5)	#bcbcbc	GLOBOCAN 2020	HC	HC	7
LR813002	LR813002_ HC-0029	unknown	#000000	Kenya	GF	Africa	#FFBF00	2.6	intermediate (1 to 5)	#bcbcbc	GLOBOCAN 2020	HC	HC	2
LR813003	LR813003_ HC-0024	unknown	#000000	Kenya	GF	Africa	#FFBF00	2.6	intermediate (1 to 5)	#bcbcbc	GLOBOCAN 2020	HC	HC	2
LR813005	LR813005_ HC-0022	unknown	#000000	Kenya	GF	Africa	#FFBF00	2.6	intermediate (1 to 5)	#bcbcbc	GLOBOCAN 2020	HC	HC	7
LN827550	LN827550_sLCL-1.11	unknown	#000000	Kenya	GF	Africa	#FFBF00	2.6	intermediate (1 to 5)	#bcbcbc	GLOBOCAN 2020	sLCL	non-cancer	2
LN827552	LN827552_sLCL-1.08	unknown	#000000	Kenya	GF	Africa	#FFBF00	2.6	intermediate (1 to 5)	#bcbcbc	GLOBOCAN 2020	sLCL	non-cancer	2
LN827558	LN827558_sLCL-1.02	unknown	#000000	Kenya	GF	Africa	#FFBF00	2.6	intermediate (1 to 5)	#bcbcbc	GLOBOCAN 2020	sLCL	non-cancer	2
LN827560	LN827560_sLCL-2.14	unknown	#000000	Kenya	GF	Africa	#FFBF00	2.6	intermediate (1 to 5)	#bcbcbc	GLOBOCAN 2020	sLCL	non-cancer	7
LN827562	LN827562_sLCL-1.19	unknown	#000000	Kenya	GF	Africa	#FFBF00	2.6	intermediate (1 to 5)	#bcbcbc	GLOBOCAN 2020	sLCL	non-cancer	2
LN827563	LN827563_sLCL-1.18	unknown	#000000	Kenya	GF	Africa	#FFBF00	2.6	intermediate (1 to 5)	#bcbcbc	GLOBOCAN 2020	sLCL	non-cancer	7
LN827565	LN827565_sLCL-1.07	unknown	#000000	Kenya	GF	Africa	#FFBF00	2.6	intermediate (1 to 5)	#bcbcbc	GLOBOCAN 2020	sLCL	non-cancer	2
LN827568	LN827568_sLCL-1.24	unknown	#000000	Kenya	GF	Africa	#FFBF00	2.6	intermediate (1 to 5)	#bcbcbc	GLOBOCAN 2020	sLCL	non-cancer	2
LN827571	LN827571_sLCL-BL1.20	unknown	#000000	Kenya	GF	Africa	#FFBF00	2.6	intermediate (1 to 5)	#bcbcbc	GLOBOCAN 2020	sLCL	non-cancer	2
LN827573	LN827573_sLCL-1.10	unknown	#000000	Kenya	GF	Africa	#FFBF00	2.6	intermediate (1 to 5)	#bcbcbc	GLOBOCAN 2020	sLCL	non-cancer	2
LN827574	LN827574_sLCL-1.09	unknown	#000000	Kenya	GF	Africa	#FFBF00	2.6	intermediate (1 to 5)	#bcbcbc	GLOBOCAN 2020	sLCL	non-cancer	2
LN827577	LN827577_sLCL-1.17	unknown	#000000	Kenya	GF	Africa	#FFBF00	2.6	intermediate (1 to 5)	#bcbcbc	GLOBOCAN 2020	sLCL	non-cancer	2
LN827579	LN827579_sLCL-1.13	unknown	#000000	Kenya	GF	Africa	#FFBF00	2.6	intermediate (1 to 5)	#bcbcbc	GLOBOCAN 2020	sLCL	non-cancer	2
LN827580	LN827580_sLCL-2.16	unknown	#000000	Kenya	GF	Africa	#FFBF00	2.6	intermediate (1 to 5)	#bcbcbc	GLOBOCAN 2020	sLCL	non-cancer	7
LN827581	LN827581_sLCL-1.05	unknown	#000000	Kenya	GF	Africa	#FFBF00	2.6	intermediate (1 to 5)	#bcbcbc	GLOBOCAN 2020	sLCL	non-cancer	2
LN827582	LN827582_sLCL-BL1.03	unknown	#000000	Kenya	GF	Africa	#FFBF00	2.6	intermediate (1 to 5)	#bcbcbc	GLOBOCAN 2020	sLCL	non-cancer	2
LN827585	LN827585_sLCL-1.04	unknown	#000000	Kenya	GF	Africa	#FFBF00	2.6	intermediate (1 to 5)	#bcbcbc	GLOBOCAN 2020	sLCL	non-cancer	2
LN827591	LN827591_sLCL-2.15	unknown	#000000	Kenya	GF	Africa	#FFBF00	2.6	intermediate (1 to 5)	#bcbcbc	GLOBOCAN 2020	sLCL	non-cancer	7
KC207814	KC207814_Mutu	unknown	#000000	Kenya	GF	Africa	#FFBF00	2.6	intermediate (1 to 5)	#bcbcbc	GLOBOCAN 2020	BL	lymphoma	2
LN824203	LN824203_Mak_1	unknown	#000000	Kenya	GF	Africa	#FFBF00	2.6	intermediate (1 to 5)	#bcbcbc	GLOBOCAN 2020	BL	lymphoma	2
LN827545	LN827545_Daudi	unknown	#000000	Kenya	GF	Africa	#FFBF00	2.6	intermediate (1 to 5)	#bcbcbc	GLOBOCAN 2020	BL	lymphoma	2
LN827551	LN827551_Makau	unknown	#000000	Kenya	GF	Africa	#FFBF00	2.6	intermediate (1 to 5)	#bcbcbc	GLOBOCAN 2020	BL	lymphoma	2
LN827556	LN827556_Cheptages	unknown	#000000	Kenya	GF	Africa	#FFBF00	2.6	intermediate (1 to 5)	#bcbcbc	GLOBOCAN 2020	BL	lymphoma	7
LR812925	LR812925_ eBL_CL-01	unknown	#000000	Kenya	GF	Africa	#FFBF00	2.6	intermediate (1 to 5)	#bcbcbc	GLOBOCAN 2020	BL	lymphoma	2
LR812977	LR812977_ eBL_CL-03	unknown	#000000	Kenya	GF	Africa	#FFBF00	2.6	intermediate (1 to 5)	#bcbcbc	GLOBOCAN 2020	BL	lymphoma	2
LR812978	LR812978_ eBL_CL-02	unknown	#000000	Kenya	GF	Africa	#FFBF00	2.6	intermediate (1 to 5)	#bcbcbc	GLOBOCAN 2020	BL	lymphoma	7
LR813018	LR813018_ eBL-Tumor-0011	unknown	#000000	Kenya	GF	Africa	#FFBF00	2.6	intermediate (1 to 5)	#bcbcbc	GLOBOCAN 2020	BL	lymphoma	2
LR813019	LR813019_ eBL-Tumor-0012	unknown	#000000	Kenya	GF	Africa	#FFBF00	2.6	intermediate (1 to 5)	#bcbcbc	GLOBOCAN 2020	BL	lymphoma	7
LR813020	LR813020_ eBL-Tumor-0002	unknown	#000000	Kenya	GF	Africa	#FFBF00	2.6	intermediate (1 to 5)	#bcbcbc	GLOBOCAN 2020	BL	lymphoma	2
LR813021	LR813021_ eBL-Tumor-0008	unknown	#000000	Kenya	GF	Africa	#FFBF00	2.6	intermediate (1 to 5)	#bcbcbc	GLOBOCAN 2020	BL	lymphoma	7
LR813022	LR813022_ eBL-Tumor-0010	unknown	#000000	Kenya	GF	Africa	#FFBF00	2.6	intermediate (1 to 5)	#bcbcbc	GLOBOCAN 2020	BL	lymphoma	2
LR813023	LR813023_ eBL-Tumor-0001	unknown	#000000	Kenya	GF	Africa	#FFBF00	2.6	intermediate (1 to 5)	#bcbcbc	GLOBOCAN 2020	BL	lymphoma	2
LR813024	LR813024_ eBL-Tumor-0007	unknown	#000000	Kenya	GF	Africa	#FFBF00	2.6	intermediate (1 to 5)	#bcbcbc	GLOBOCAN 2020	BL	lymphoma	2
LR813026	LR813026_ eBL-Tumor-0006	unknown	#000000	Kenya	GF	Africa	#FFBF00	2.6	intermediate (1 to 5)	#bcbcbc	GLOBOCAN 2020	BL	lymphoma	2
LR813028	LR813028_ eBL-Tumor-0005	unknown	#000000	Kenya	GF	Africa	#FFBF00	2.6	intermediate (1 to 5)	#bcbcbc	GLOBOCAN 2020	BL	lymphoma	2
LR813029	LR813029_ eBL-Tumor-0004	unknown	#000000	Kenya	GF	Africa	#FFBF00	2.6	intermediate (1 to 5)	#bcbcbc	GLOBOCAN 2020	BL	lymphoma	2
LR813030	LR813030_ eBL-Tumor-0009	unknown	#000000	Kenya	GF	Africa	#FFBF00	2.6	intermediate (1 to 5)	#bcbcbc	GLOBOCAN 2020	BL	lymphoma	2
LR813031	LR813031_ eBL-Tumor-0015	unknown	#000000	Kenya	GF	Africa	#FFBF00	2.6	intermediate (1 to 5)	#bcbcbc	GLOBOCAN 2020	BL	lymphoma	2
LR813032	LR813032_ eBL-Tumor-0014	unknown	#000000	Kenya	GF	Africa	#FFBF00	2.6	intermediate (1 to 5)	#bcbcbc	GLOBOCAN 2020	BL	lymphoma	2
LR813033	LR813033_ eBL-Tumor-0013	unknown	#000000	Kenya	GF	Africa	#FFBF00	2.6	intermediate (1 to 5)	#bcbcbc	GLOBOCAN 2020	BL	lymphoma	2
LR813034	LR813034_ eBL-Tumor-0020	unknown	#000000	Kenya	GF	Africa	#FFBF00	2.6	intermediate (1 to 5)	#bcbcbc	GLOBOCAN 2020	BL	lymphoma	7
LR813035	LR813035_ eBL-Tumor-0018	unknown	#000000	Kenya	GF	Africa	#FFBF00	2.6	intermediate (1 to 5)	#bcbcbc	GLOBOCAN 2020	BL	lymphoma	2
LR813036	LR813036_ eBL-Tumor-0023	unknown	#000000	Kenya	GF	Africa	#FFBF00	2.6	intermediate (1 to 5)	#bcbcbc	GLOBOCAN 2020	BL	lymphoma	2
LR813037	LR813037_ eBL-Tumor-0019	unknown	#000000	Kenya	GF	Africa	#FFBF00	2.6	intermediate (1 to 5)	#bcbcbc	GLOBOCAN 2020	BL	lymphoma	2
LR813038	LR813038_ eBL-Tumor-0022	unknown	#000000	Kenya	GF	Africa	#FFBF00	2.6	intermediate (1 to 5)	#bcbcbc	GLOBOCAN 2020	BL	lymphoma	2
LR813039	LR813039_ eBL-Tumor-0016	unknown	#000000	Kenya	GF	Africa	#FFBF00	2.6	intermediate (1 to 5)	#bcbcbc	GLOBOCAN 2020	BL	lymphoma	2
LR813040	LR813040_ eBL-Tumor-0024	unknown	#000000	Kenya	GF	Africa	#FFBF00	2.6	intermediate (1 to 5)	#bcbcbc	GLOBOCAN 2020	BL	lymphoma	7
LR813041	LR813041_ eBL-Tumor-0021	unknown	#000000	Kenya	GF	Africa	#FFBF00	2.6	intermediate (1 to 5)	#bcbcbc	GLOBOCAN 2020	BL	lymphoma	2
LR813042	LR813042_ eBL-Tumor-0017	unknown	#000000	Kenya	GF	Africa	#FFBF00	2.6	intermediate (1 to 5)	#bcbcbc	GLOBOCAN 2020	BL	lymphoma	7
LR813043	LR813043_ eBL-Tumor-0029	unknown	#000000	Kenya	GF	Africa	#FFBF00	2.6	intermediate (1 to 5)	#bcbcbc	GLOBOCAN 2020	BL	lymphoma	2
LR813044	LR813044_ eBL-Tumor-0031	unknown	#000000	Kenya	GF	Africa	#FFBF00	2.6	intermediate (1 to 5)	#bcbcbc	GLOBOCAN 2020	BL	lymphoma	2
LR813045	LR813045_ eBL-Tumor-0028	unknown	#000000	Kenya	GF	Africa	#FFBF00	2.6	intermediate (1 to 5)	#bcbcbc	GLOBOCAN 2020	BL	lymphoma	7
LR813046	LR813046_ eBL-Tumor-0025	unknown	#000000	Kenya	GF	Africa	#FFBF00	2.6	intermediate (1 to 5)	#bcbcbc	GLOBOCAN 2020	BL	lymphoma	2
LR813047	LR813047_ eBL-Tumor-0026	unknown	#000000	Kenya	GF	Africa	#FFBF00	2.6	intermediate (1 to 5)	#bcbcbc	GLOBOCAN 2020	BL	lymphoma	7
LR813048	LR813048_ eBL-Tumor-0030	unknown	#000000	Kenya	GF	Africa	#FFBF00	2.6	intermediate (1 to 5)	#bcbcbc	GLOBOCAN 2020	BL	lymphoma	2
LR813049	LR813049_ eBL-Tumor-0027	unknown	#000000	Kenya	GF	Africa	#FFBF00	2.6	intermediate (1 to 5)	#bcbcbc	GLOBOCAN 2020	BL	lymphoma	2
LR813050	LR813050_ eBL-Tumor-0032	unknown	#000000	Kenya	GF	Africa	#FFBF00	2.6	intermediate (1 to 5)	#bcbcbc	GLOBOCAN 2020	BL	lymphoma	2
LR813051	LR813051_ eBL-Tumor-0036	unknown	#000000	Kenya	GF	Africa	#FFBF00	2.6	intermediate (1 to 5)	#bcbcbc	GLOBOCAN 2020	BL	lymphoma	7
LR813052	LR813052_ eBL-Tumor-0033	unknown	#000000	Kenya	GF	Africa	#FFBF00	2.6	intermediate (1 to 5)	#bcbcbc	GLOBOCAN 2020	BL	lymphoma	7
LR813053	LR813053_ eBL-Tumor-0035	unknown	#000000	Kenya	GF	Africa	#FFBF00	2.6	intermediate (1 to 5)	#bcbcbc	GLOBOCAN 2020	BL	lymphoma	7
LR813054	LR813054_ eBL-Tumor-0037	unknown	#000000	Kenya	GF	Africa	#FFBF00	2.6	intermediate (1 to 5)	#bcbcbc	GLOBOCAN 2020	BL	lymphoma	2
LR813055	LR813055_ eBL-Tumor-0034	unknown	#000000	Kenya	GF	Africa	#FFBF00	2.6	intermediate (1 to 5)	#bcbcbc	GLOBOCAN 2020	BL	lymphoma	2
LR813056	LR813056_ eBL-Tumor-0039	unknown	#000000	Kenya	GF	Africa	#FFBF00	2.6	intermediate (1 to 5)	#bcbcbc	GLOBOCAN 2020	BL	lymphoma	2
LR813062	LR813062_ eBL-Tumor-0038	unknown	#000000	Kenya	GF	Africa	#FFBF00	2.6	intermediate (1 to 5)	#bcbcbc	GLOBOCAN 2020	BL	lymphoma	2
LR813063	LR813063_ eBL-Tumor-0040	unknown	#000000	Kenya	GF	Africa	#FFBF00	2.6	intermediate (1 to 5)	#bcbcbc	GLOBOCAN 2020	BL	lymphoma	7
LR813064	LR813064_ eBL-Tumor-0041	unknown	#000000	Kenya	GF	Africa	#FFBF00	2.6	intermediate (1 to 5)	#bcbcbc	GLOBOCAN 2020	BL	lymphoma	2
LR813076	LR813076_ Jijoye	unknown	#000000	Kenya	GF	Africa	#FFBF00	2.6	intermediate (1 to 5)	#bcbcbc	GLOBOCAN 2020	BL	lymphoma	7
LR813077	LR813077_ Daudi	unknown	#000000	Kenya	GF	Africa	#FFBF00	2.6	intermediate (1 to 5)	#bcbcbc	GLOBOCAN 2020	BL	lymphoma	2
LR813078	LR813078_ Raji	unknown	#000000	Kenya	GF	Africa	#FFBF00	2.6	intermediate (1 to 5)	#bcbcbc	GLOBOCAN 2020	BL	lymphoma	2
LR813082	LR813082_ Namalwa	unknown	#000000	Kenya	GF	Africa	#FFBF00	2.6	intermediate (1 to 5)	#bcbcbc	GLOBOCAN 2020	BL	lymphoma	2
MG298830	MG298830_ GK_Akuba	unknown	#000000	Kenya	GF	Africa	#FFBF00	2.6	intermediate (1 to 5)	#bcbcbc	GLOBOCAN 2020	BL	lymphoma	2
LN831023	LN831023_sLCL-2.22	unknown	#000000	Kenya	GF	Africa	#FFBF00	2.6	intermediate (1 to 5)	#bcbcbc	GLOBOCAN 2020	sLCL	non-cancer	7
abacas_G480	G480	Bidayuh	#FF0038	Malaysia	MI	South East Asia	#FF0038	19.7	very high (>10)	#ff0038	Wong et al., 2023 (DOI:10.31557/APJCP.2023.24.8.2817)	NPC	NPC	6
abacas_G517-LCL	G517-LCL	Bidayuh	#FF0038	Malaysia	MI	South East Asia	#FF0038	19.7	very high (>10)	#ff0038	Wong et al., 2023 (DOI:10.31557/APJCP.2023.24.8.2817)	LCL-NPC	NPC	6
abacas_pr_G514-LCL	G514-LCL	Bidayuh	#FF0038	Malaysia	MI	South East Asia	#FF0038	19.7	very high (>10)	#ff0038	Wong et al., 2023 (DOI:10.31557/APJCP.2023.24.8.2817)	LCL-NPC	NPC	5
abacas_pr_H007	H007	Bidayuh	#FF0038	Malaysia	MI	South East Asia	#FF0038	19.7	very high (>10)	#ff0038	Wong et al., 2023 (DOI:10.31557/APJCP.2023.24.8.2817)	NPC	NPC	6
abacas_pr_IMR24	IMR24	Bidayuh	#FF0038	Malaysia	MI	South East Asia	#FF0038	19.7	very high (>10)	#ff0038	Wong et al., 2023 (DOI:10.31557/APJCP.2023.24.8.2817)	NPC	NPC	8
abacas_pr_IMR25	IMR25	Bidayuh	#FF0038	Malaysia	MI	South East Asia	#FF0038	19.7	very high (>10)	#ff0038	Wong et al., 2023 (DOI:10.31557/APJCP.2023.24.8.2817)	NPC	NPC	6
abacas_pr_IMR28	IMR28	Bidayuh	#FF0038	Malaysia	MI	South East Asia	#FF0038	19.7	very high (>10)	#ff0038	Wong et al., 2023 (DOI:10.31557/APJCP.2023.24.8.2817)	NPC	NPC	6
abacas_pr_IMR29	IMR29	Bidayuh	#FF0038	Malaysia	MI	South East Asia	#FF0038	19.7	very high (>10)	#ff0038	Wong et al., 2023 (DOI:10.31557/APJCP.2023.24.8.2817)	NPC	NPC	6
abacas_pr_IMR33	IMR33	Bidayuh	#FF0038	Malaysia	MI	South East Asia	#FF0038	19.7	very high (>10)	#ff0038	Wong et al., 2023 (DOI:10.31557/APJCP.2023.24.8.2817)	NPC	NPC	6
abacas_pr_IMR41	IMR41	Bidayuh	#FF0038	Malaysia	MI	South East Asia	#FF0038	19.7	very high (>10)	#ff0038	Wong et al., 2023 (DOI:10.31557/APJCP.2023.24.8.2817)	NPC	NPC	8
abacas_pr_IMR44	IMR44	Bidayuh	#FF0038	Malaysia	MI	South East Asia	#FF0038	19.7	very high (>10)	#ff0038	Wong et al., 2023 (DOI:10.31557/APJCP.2023.24.8.2817)	NPC	NPC	6
abacas_pr_IMR5	IMR5	Bidayuh	#FF0038	Malaysia	MI	South East Asia	#FF0038	19.7	very high (>10)	#ff0038	Wong et al., 2023 (DOI:10.31557/APJCP.2023.24.8.2817)	NPC	NPC	8
abacas_pr_IMR56	IMR56	Bidayuh	#FF0038	Malaysia	MI	South East Asia	#FF0038	19.7	very high (>10)	#ff0038	Wong et al., 2023 (DOI:10.31557/APJCP.2023.24.8.2817)	NPC	NPC	6
G514	G514	Bidayuh	#FF0038	Malaysia	MI	South East Asia	#FF0038	19.7	very high (>10)	#ff0038	Wong et al., 2023 (DOI:10.31557/APJCP.2023.24.8.2817)	NPC	NPC	6
G517	G517	Bidayuh	#FF0038	Malaysia	MI	South East Asia	#FF0038	19.7	very high (>10)	#ff0038	Wong et al., 2023 (DOI:10.31557/APJCP.2023.24.8.2817)	NPC	NPC	6
abacas_B110-LCL	B110-LCL	Chinese	#1F75FE	Malaysia	MC	South East Asia	#FF0038	5.75	high (5 to 10)	#1F75FE	Malaysia National Cancer Registry Report 2012-2016	LCL-NPC	NPC	4
abacas_C101	C101	Chinese	#1F75FE	Malaysia	MC	South East Asia	#FF0038	5.75	high (5 to 10)	#1F75FE	Malaysia National Cancer Registry Report 2012-2016	NPC	NPC	2
abacas_C104	C104	Chinese	#1F75FE	Malaysia	MC	South East Asia	#FF0038	5.75	high (5 to 10)	#1F75FE	Malaysia National Cancer Registry Report 2012-2016	NPC	NPC	5
abacas_C602	C602	Chinese	#1F75FE	Malaysia	MC	South East Asia	#FF0038	5.75	high (5 to 10)	#1F75FE	Malaysia National Cancer Registry Report 2012-2016	NPC	NPC	4
abacas_IMR12	IMR12	Chinese	#1F75FE	Malaysia	MC	South East Asia	#FF0038	5.75	high (5 to 10)	#1F75FE	Malaysia National Cancer Registry Report 2012-2016	NPC	NPC	4
abacas_IMR3	IMR3	Chinese	#1F75FE	Malaysia	MC	South East Asia	#FF0038	5.75	high (5 to 10)	#1F75FE	Malaysia National Cancer Registry Report 2012-2016	NPC	NPC	4
abacas_IMR45	IMR45	Chinese	#1F75FE	Malaysia	MC	South East Asia	#FF0038	5.75	high (5 to 10)	#1F75FE	Malaysia National Cancer Registry Report 2012-2016	NPC	NPC	4
abacas_IMR48	IMR48	Chinese	#1F75FE	Malaysia	MC	South East Asia	#FF0038	5.75	high (5 to 10)	#1F75FE	Malaysia National Cancer Registry Report 2012-2016	NPC	NPC	4
abacas_IMR6	IMR6	Chinese	#1F75FE	Malaysia	MC	South East Asia	#FF0038	5.75	high (5 to 10)	#1F75FE	Malaysia National Cancer Registry Report 2012-2016	NPC	NPC	5
abacas_meta_IMR26	IMR26	Chinese	#1F75FE	Malaysia	MC	South East Asia	#FF0038	5.75	high (5 to 10)	#1F75FE	Malaysia National Cancer Registry Report 2012-2016	NPC	NPC	4
abacas_pr_IMR16	IMR16	Chinese	#1F75FE	Malaysia	MC	South East Asia	#FF0038	5.75	high (5 to 10)	#1F75FE	Malaysia National Cancer Registry Report 2012-2016	NPC	NPC	4
abacas_pr_IMR17	IMR17	Chinese	#1F75FE	Malaysia	MC	South East Asia	#FF0038	5.75	high (5 to 10)	#1F75FE	Malaysia National Cancer Registry Report 2012-2016	NPC	NPC	4
abacas_pr_IMR21	IMR21	Chinese	#1F75FE	Malaysia	MC	South East Asia	#FF0038	5.75	high (5 to 10)	#1F75FE	Malaysia National Cancer Registry Report 2012-2016	NPC	NPC	4
abacas_pr_IMR22	IMR22	Chinese	#1F75FE	Malaysia	MC	South East Asia	#FF0038	5.75	high (5 to 10)	#1F75FE	Malaysia National Cancer Registry Report 2012-2016	NPC	NPC	4
abacas_pr_IMR40	IMR40	Chinese	#1F75FE	Malaysia	MC	South East Asia	#FF0038	5.75	high (5 to 10)	#1F75FE	Malaysia National Cancer Registry Report 2012-2016	NPC	NPC	4
abacas_pr_IMR7	IMR7	Chinese	#1F75FE	Malaysia	MC	South East Asia	#FF0038	5.75	high (5 to 10)	#1F75FE	Malaysia National Cancer Registry Report 2012-2016	NPC	NPC	6
B110	B110	Chinese	#1F75FE	Malaysia	MC	South East Asia	#FF0038	5.75	high (5 to 10)	#1F75FE	Malaysia National Cancer Registry Report 2012-2016	NPC	NPC	4
B111	B111	Chinese	#1F75FE	Malaysia	MC	South East Asia	#FF0038	5.75	high (5 to 10)	#1F75FE	Malaysia National Cancer Registry Report 2012-2016	NPC	NPC	4
abacas_IMR14	IMR14	Iban	#800000	Malaysia	MI	South East Asia	#FF0038	8.35	high (5 to 10)	#1F75FE	Epidemiology of Cancer in Sarawak 2007-2011	NPC	NPC	6
abacas_IMR43	IMR43	Iban	#800000	Malaysia	MI	South East Asia	#FF0038	8.35	high (5 to 10)	#1F75FE	Epidemiology of Cancer in Sarawak 2007-2011	NPC	NPC	6
abacas_IMR65	IMR65	Iban	#800000	Malaysia	MI	South East Asia	#FF0038	8.35	high (5 to 10)	#1F75FE	Epidemiology of Cancer in Sarawak 2007-2011	NPC	NPC	3
abacas_pr_IMR31	IMR31	Iban	#800000	Malaysia	MI	South East Asia	#FF0038	8.35	high (5 to 10)	#1F75FE	Epidemiology of Cancer in Sarawak 2007-2011	NPC	NPC	6
abacas_pr_IMR53	IMR53	Iban	#800000	Malaysia	MI	South East Asia	#FF0038	8.35	high (5 to 10)	#1F75FE	Epidemiology of Cancer in Sarawak 2007-2011	NPC	NPC	6
abacas_pr_IMR54	IMR54	Iban	#800000	Malaysia	MI	South East Asia	#FF0038	8.35	high (5 to 10)	#1F75FE	Epidemiology of Cancer in Sarawak 2007-2011	NPC	NPC	6
abacas_pr_IMR55	IMR55	Iban	#800000	Malaysia	MI	South East Asia	#FF0038	8.35	high (5 to 10)	#1F75FE	Epidemiology of Cancer in Sarawak 2007-2011	NPC	NPC	6
abacas_IMR46	IMR46	Kadazan	#ED872D	Malaysia	MI	South East Asia	#FF0038	8.1	high (5 to 10)	#1F75FE	Sabah Cancer Registry Report 2012-2016	NPC	NPC	6
abacas_IMR47	IMR47	Kadazan	#ED872D	Malaysia	MI	South East Asia	#FF0038	8.1	high (5 to 10)	#1F75FE	Sabah Cancer Registry Report 2012-2016	NPC	NPC	6
abacas_IMR52	IMR52	Kadazan	#ED872D	Malaysia	MI	South East Asia	#FF0038	8.1	high (5 to 10)	#1F75FE	Sabah Cancer Registry Report 2012-2016	NPC	NPC	6
abacas_IMR59	IMR59	Kadazan	#ED872D	Malaysia	MI	South East Asia	#FF0038	8.1	high (5 to 10)	#1F75FE	Sabah Cancer Registry Report 2012-2016	NPC	NPC	8
abacas_IMR61	IMR61	Kadazan	#ED872D	Malaysia	MI	South East Asia	#FF0038	8.1	high (5 to 10)	#1F75FE	Sabah Cancer Registry Report 2012-2016	NPC	NPC	8
abacas_IMR63	IMR63	Kadazan	#ED872D	Malaysia	MI	South East Asia	#FF0038	8.1	high (5 to 10)	#1F75FE	Sabah Cancer Registry Report 2012-2016	NPC	NPC	8
abacas_pr_IMR1	IMR1	Kadazan	#ED872D	Malaysia	MI	South East Asia	#FF0038	8.1	high (5 to 10)	#1F75FE	Sabah Cancer Registry Report 2012-2016	NPC	NPC	8
abacas_pr_IMR11	IMR11	Kadazan	#ED872D	Malaysia	MI	South East Asia	#FF0038	8.1	high (5 to 10)	#1F75FE	Sabah Cancer Registry Report 2012-2016	NPC	NPC	4
abacas_pr_IMR38	IMR38	Kadazan	#ED872D	Malaysia	MI	South East Asia	#FF0038	8.1	high (5 to 10)	#1F75FE	Sabah Cancer Registry Report 2012-2016	NPC	NPC	6
abacas_pr_IMR50	IMR50	Kadazan	#ED872D	Malaysia	MI	South East Asia	#FF0038	8.1	high (5 to 10)	#1F75FE	Sabah Cancer Registry Report 2012-2016	NPC	NPC	6
abacas_pr_IMR60	IMR60	Kadazan	#ED872D	Malaysia	MI	South East Asia	#FF0038	8.1	high (5 to 10)	#1F75FE	Sabah Cancer Registry Report 2012-2016	NPC	NPC	8
abacas_pr_IMR64	IMR64	Kadazan	#ED872D	Malaysia	MI	South East Asia	#FF0038	8.1	high (5 to 10)	#1F75FE	Sabah Cancer Registry Report 2012-2016	NPC	NPC	6
abacas_pr_IMR66	IMR66	Kadazan	#ED872D	Malaysia	MI	South East Asia	#FF0038	8.1	high (5 to 10)	#1F75FE	Sabah Cancer Registry Report 2012-2016	NPC	NPC	6
abacas_pr_IMR8	IMR8	Kadazan	#ED872D	Malaysia	MI	South East Asia	#FF0038	8.1	high (5 to 10)	#1F75FE	Sabah Cancer Registry Report 2012-2016	NPC	NPC	8
abacas_H613	H613	Malay	#3D9140	Malaysia	MI	South East Asia	#FF0038	1.9	intermediate (1 to 5)	#bcbcbc	Malaysia National Cancer Registry Report 2012-2016	NPC	NPC	6
abacas_IMR57	IMR57	Malay	#3D9140	Malaysia	MI	South East Asia	#FF0038	1.9	intermediate (1 to 5)	#bcbcbc	Malaysia National Cancer Registry Report 2012-2016	NPC	NPC	4
abacas_pr_H612	H612	Malay	#3D9140	Malaysia	MI	South East Asia	#FF0038	1.9	intermediate (1 to 5)	#bcbcbc	Malaysia National Cancer Registry Report 2012-2016	NPC	NPC	6
abacas_pr_IMR19	IMR19	Malay	#3D9140	Malaysia	MI	South East Asia	#FF0038	1.9	intermediate (1 to 5)	#bcbcbc	Malaysia National Cancer Registry Report 2012-2016	NPC	NPC	3
abacas_pr_IMR30	IMR30	Malay	#3D9140	Malaysia	MI	South East Asia	#FF0038	1.9	intermediate (1 to 5)	#bcbcbc	Malaysia National Cancer Registry Report 2012-2016	NPC	NPC	6
abacas_IMR15	IMR15	unknown	#000000	Malaysia	MO	South East Asia	#FF0038	Unknown	Unknown	#000000		NPC	NPC	6
abacas_IMR27	IMR27	unknown	#000000	Malaysia	MO	South East Asia	#FF0038	Unknown	Unknown	#000000		NPC	NPC	6
abacas_IMR36	IMR36	unknown	#000000	Malaysia	MO	South East Asia	#FF0038	Unknown	Unknown	#000000		NPC	NPC	6
abacas_IMR51	IMR51	unknown	#000000	Malaysia	MO	South East Asia	#FF0038	Unknown	Unknown	#000000		NPC	NPC	6
abacas_IMR58	IMR58	unknown	#000000	Malaysia	MO	South East Asia	#FF0038	Unknown	Unknown	#000000		NPC	NPC	6
abacas_meta_IMR34	IMR34	Malay	#3D9140	Malaysia	MO	South East Asia	#FF0038	1.9	intermediate (1 to 5)	#bcbcbc	Malaysia National Cancer Registry Report 2012-2016	NPC	NPC	6
abacas_pr_IMR23	IMR23	Kadazan	#ED872D	Malaysia	MO	South East Asia	#FF0038	8.1	high (5 to 10)	#1F75FE	Sabah Cancer Registry Report 2012-2016	NPC	NPC	6
abacas_pr_IMR62	IMR62	unknown	#000000	Malaysia	MO	South East Asia	#FF0038	Unknown	Unknown	#000000		NPC	NPC	6
KF717093	Raji_KF717093.1	unknown	#000000	Nigeria	GF	Africa	#FFBF00	1.2	intermediate (1 to 5)	#bcbcbc	GLOBOCAN 2020	BL	lymphoma	2
LN827548	LN827548_P3HR1_c16 Assembly	unknown	#000000	Nigeria	GF	Africa	#FFBF00	1.2	intermediate (1 to 5)	#bcbcbc	GLOBOCAN 2020	BL	lymphoma	7
LN827800	LN827800_Jijoye	unknown	#000000	Nigeria	GF	Africa	#FFBF00	1.2	intermediate (1 to 5)	#bcbcbc	GLOBOCAN 2020	BL	lymphoma	7
MT648659	MT648659_ Necker-18	unknown	#000000	Nigeria	GF	Africa	#FFBF00	1.2	intermediate (1 to 5)	#bcbcbc	GLOBOCAN 2020	GATA2 deficiency, condylomatosis, medullar and blood NK cell lymphoproliferation	non-cancer	2
LN827557	LN827557_BL36	unknown	#000000	North Africa	GF	Africa	#FFBF00	1.7	intermediate (1 to 5)	#bcbcbc	GLOBOCAN 2020	BL	lymphoma	7
MG298831	MG298831_ GK_BL16	unknown	#000000	North Africa	GF	Africa	#FFBF00	1.7	intermediate (1 to 5)	#bcbcbc	GLOBOCAN 2020	BL	lymphoma	7
MG298832	MG298832_ GK_BL18	unknown	#000000	North Africa	GF	Africa	#FFBF00	1.7	intermediate (1 to 5)	#bcbcbc	GLOBOCAN 2020	BL	lymphoma	2
MG298833	MG298833_ GK_BL36	unknown	#000000	North Africa	GF	Africa	#FFBF00	1.7	intermediate (1 to 5)	#bcbcbc	GLOBOCAN 2020	BL	lymphoma	2
MG298834	MG298834_ GK_BL42	unknown	#000000	North Africa	GF	Africa	#FFBF00	1.7	intermediate (1 to 5)	#bcbcbc	GLOBOCAN 2020	BL	lymphoma	2
MG298835	MG298835_ GK_BL44	unknown	#000000	North Africa	GF	Africa	#FFBF00	1.7	intermediate (1 to 5)	#bcbcbc	GLOBOCAN 2020	BL	lymphoma	2
MG298836	MG298836_ GK_BL60	unknown	#000000	North Africa	GF	Africa	#FFBF00	1.7	intermediate (1 to 5)	#bcbcbc	GLOBOCAN 2020	BL	lymphoma	1
MG298838	MG298838_ GK_BL72	unknown	#000000	North Africa	GF	Africa	#FFBF00	1.7	intermediate (1 to 5)	#bcbcbc	GLOBOCAN 2020	BL	lymphoma	2
MT648643	MT648643_ Necker-2	unknown	#000000	North Africa	GF	Africa	#FFBF00	1.7	intermediate (1 to 5)	#bcbcbc	GLOBOCAN 2020	NKTCL	lymphoma	2
MT648650	MT648650_ Necker-9	unknown	#000000	North Africa	GF	Africa	#FFBF00	1.7	intermediate (1 to 5)	#bcbcbc	GLOBOCAN 2020	STCL	lymphoma	2
MT648661	MT648661_ Necker-20	unknown	#000000	North Africa	GF	Africa	#FFBF00	1.7	intermediate (1 to 5)	#bcbcbc	GLOBOCAN 2020	ANKL	lymphoma	1
MT648646	MT648646_ Necker-5	unknown	#000000	North Africa	GF	Africa	#FFBF00	1.7	intermediate (1 to 5)	#bcbcbc	GLOBOCAN 2020	HV	non-cancer	1
MT648649	MT648649_ Necker-8	unknown	#000000	North Africa	GF	Africa	#FFBF00	1.7	intermediate (1 to 5)	#bcbcbc	GLOBOCAN 2020	CAEBV	non-cancer	1
MT648652	MT648652_ Necker-11	unknown	#000000	North Africa	GF	Africa	#FFBF00	1.7	intermediate (1 to 5)	#bcbcbc	GLOBOCAN 2020	CAEBV	non-cancer	2
MT648658	MT648658_ Necker-17	unknown	#000000	North Africa	GF	Africa	#FFBF00	1.7	intermediate (1 to 5)	#bcbcbc	GLOBOCAN 2020	CAEBV	non-cancer	2
LN827527	LN827527_M-ABA	unknown	#000000	North Africa	GF	Africa	#FFBF00	1.7	intermediate (1 to 5)	#bcbcbc	GLOBOCAN 2020	LCL-NPC	NPC	2
MT648662	MT648662_ Necker-21	unknown	#000000	North Africa	GF	Africa	#FFBF00	1.7	intermediate (1 to 5)	#bcbcbc	GLOBOCAN 2020	Disseminated EBV-positive smooth muscle tumors, chronic elevated blood EBV PCR	benign/malignant disease	2
MT648653	MT648653_ Necker-12	unknown	#000000	Pakistan	GN	South Asia	#808A87	0.41	low (<1)	#38761d	GLOBOCAN 2020	CAEBV	non-cancer	2
LN827544	LN827544_Wewak_2	unknown	#000000	Papua New Guinea	GP	Oceania	#AF6E4D	0.2	low (<1)	#38761d	GLOBOCAN 2020	BL	lymphoma	8
MG298907	MG298907_ RK_LCL_H12	unknown	#000000	Papua New Guinea	GP	Oceania	#AF6E4D	0.2	low (<1)	#38761d	GLOBOCAN 2020	sLCL	non-cancer	6
MG298908	MG298908_ RK_LCL_H16	unknown	#000000	Papua New Guinea	GP	Oceania	#AF6E4D	0.2	low (<1)	#38761d	GLOBOCAN 2020	sLCL	non-cancer	6
MG298912	MG298912_ RK_LCL_L2	unknown	#000000	Papua New Guinea	GP	Oceania	#AF6E4D	0.2	low (<1)	#38761d	GLOBOCAN 2020	sLCL	non-cancer	8
MG298913	MG298913_ RK_LCL_L24	unknown	#000000	Papua New Guinea	GP	Oceania	#AF6E4D	0.2	low (<1)	#38761d	GLOBOCAN 2020	sLCL	non-cancer	6
MG298914	MG298914_ RK_LCL_L3	unknown	#000000	Papua New Guinea	GP	Oceania	#AF6E4D	0.2	low (<1)	#38761d	GLOBOCAN 2020	sLCL	non-cancer	8
MG298915	MG298915_ RK_LCL_L4	unknown	#000000	Papua New Guinea	GP	Oceania	#AF6E4D	0.2	low (<1)	#38761d	GLOBOCAN 2020	sLCL	non-cancer	8
MG298916	MG298916_ RK_LCL_L5	unknown	#000000	Papua New Guinea	GP	Oceania	#AF6E4D	0.2	low (<1)	#38761d	GLOBOCAN 2020	sLCL	non-cancer	8
MG021306	MG021306_ YCCEL1-GC2	unknown	#000000	Poland	GE	Europe	#8DB600	0.34	low (<1)	#38761d	GLOBOCAN 2020	GC	other epithelial cancer	3
MG021308	MG021308_ Mutu-GC1	unknown	#000000	Poland	GE	Europe	#8DB600	0.34	low (<1)	#38761d	GLOBOCAN 2020	GC	other epithelial cancer	1
MG021310	MG021310_ Mutu-GC3	unknown	#000000	Poland	GE	Europe	#8DB600	0.34	low (<1)	#38761d	GLOBOCAN 2020	GC	other epithelial cancer	1
MH144212	MH144212_ NKTCL-SG01	unknown	#000000	Singapore	GA	South East Asia	#FF0038	5.4	high (5 to 10)	#1F75FE	GLOBOCAN 2020	NKTCL	lymphoma	4
MH144213	MH144213_ NKTCL-SG02	unknown	#000000	Singapore	GA	South East Asia	#FF0038	5.4	high (5 to 10)	#1F75FE	GLOBOCAN 2020	NKTCL	lymphoma	5
MH144214	MH144214_ NKTCL-SG03	unknown	#000000	Singapore	GA	South East Asia	#FF0038	5.4	high (5 to 10)	#1F75FE	GLOBOCAN 2020	NKTCL	lymphoma	6
MH144215	MH144215_ NKTCL-SG04	unknown	#000000	Singapore	GA	South East Asia	#FF0038	5.4	high (5 to 10)	#1F75FE	GLOBOCAN 2020	NKTCL	lymphoma	3
MH144216	MH144216_ NKTCL-SG05	unknown	#000000	Singapore	GA	South East Asia	#FF0038	5.4	high (5 to 10)	#1F75FE	GLOBOCAN 2020	NKTCL	lymphoma	5
MH144217	MH144217_ NKTCL-SG06	unknown	#000000	Singapore	GA	South East Asia	#FF0038	5.4	high (5 to 10)	#1F75FE	GLOBOCAN 2020	NKTCL	lymphoma	6
MH144218	MH144218_ NKTCL-SG07	unknown	#000000	Singapore	GA	South East Asia	#FF0038	5.4	high (5 to 10)	#1F75FE	GLOBOCAN 2020	NKTCL	lymphoma	3
MH144219	MH144219_ NKTCL-SG08	unknown	#000000	Singapore	GA	South East Asia	#FF0038	5.4	high (5 to 10)	#1F75FE	GLOBOCAN 2020	NKTCL	lymphoma	2
MH144220	MH144220_ NKTCL-SG09	unknown	#000000	Singapore	GA	South East Asia	#FF0038	5.4	high (5 to 10)	#1F75FE	GLOBOCAN 2020	NKTCL	lymphoma	5
MH144221	MH144221_ NKTCL-SG10	unknown	#000000	Singapore	GA	South East Asia	#FF0038	5.4	high (5 to 10)	#1F75FE	GLOBOCAN 2020	NKTCL	lymphoma	6
MH144222	MH144222_ NKTCL-SG11	unknown	#000000	Singapore	GA	South East Asia	#FF0038	5.4	high (5 to 10)	#1F75FE	GLOBOCAN 2020	NKTCL	lymphoma	3
MH144223	MH144223_ NKTCL-SG12	unknown	#000000	Singapore	GA	South East Asia	#FF0038	5.4	high (5 to 10)	#1F75FE	GLOBOCAN 2020	NKTCL	lymphoma	4
AP015015	AP015015_SNU-719	unknown	#000000	South Korea	GA	East Asia	#1F75FE	0.54	low (<1)	#38761d	GLOBOCAN 2020	GC	other epithelial cancer	3
AP015016	AP015016_YCCEL1	unknown	#000000	South Korea	GA	East Asia	#1F75FE	0.54	low (<1)	#38761d	GLOBOCAN 2020	GC	other epithelial cancer	3
KP735248	KP735248_GC1	unknown	#000000	South Korea	GA	East Asia	#1F75FE	0.54	low (<1)	#38761d	GLOBOCAN 2020	GC	other epithelial cancer	3
KX674066	KX674066_ SNU-719	unknown	#000000	South Korea	GA	East Asia	#1F75FE	0.54	low (<1)	#38761d	GLOBOCAN 2020	GC	other epithelial cancer	3
KX674067	KX674067_ YCCEL1	unknown	#000000	South Korea	GA	East Asia	#1F75FE	0.54	low (<1)	#38761d	GLOBOCAN 2020	GC	other epithelial cancer	3
LN827561	LN827561_YCCEL1	unknown	#000000	South Korea	GA	East Asia	#1F75FE	0.54	low (<1)	#38761d	GLOBOCAN 2020	GC	other epithelial cancer	3
MG021307	MG021307_ Akata-GC1	unknown	#000000	South Korea	GA	East Asia	#1F75FE	0.54	low (<1)	#38761d	GLOBOCAN 2020	GC	other epithelial cancer	3
MG021312	MG021312_ AG876-GC1	unknown	#000000	South Korea	GA	East Asia	#1F75FE	0.54	low (<1)	#38761d	GLOBOCAN 2020	GC	other epithelial cancer	7
MG021313	MG021313_ EBVaGC8-1	unknown	#000000	South Korea	GA	East Asia	#1F75FE	0.54	low (<1)	#38761d	GLOBOCAN 2020	GC	other epithelial cancer	3
MG021317	MG021317_ EBVaGC5-1	unknown	#000000	South Korea	GA	East Asia	#1F75FE	0.54	low (<1)	#38761d	GLOBOCAN 2020	GC	other epithelial cancer	3
MT648647	MT648647_ Necker-6	unknown	#000000	Sub-Saharan African	GF	Africa	#FFBF00	0.91	low (<1)	#38761d	GLOBOCAN 2020	CAEBV	non-cancer	7
MT648648	MT648648_ Necker-7	unknown	#000000	Sub-Saharan African	GF	Africa	#FFBF00	0.91	low (<1)	#38761d	GLOBOCAN 2020	CAEBV	non-cancer	2
MG298823	MG298823_ AH_Saliva_8192	unknown	#000000	Taiwan	GA	East Asia	#1F75FE	7.14	high (5 to 10)	#1F75FE	GLOBOCAN 2020	HS	HC	4
MG298824	MG298824_ AH_Saliva_8471	unknown	#000000	Taiwan	GA	East Asia	#1F75FE	7.14	high (5 to 10)	#1F75FE	GLOBOCAN 2020	HS	HC	5
MG298825	MG298825_ AH_Saliva_8489	unknown	#000000	Taiwan	GA	East Asia	#1F75FE	7.14	high (5 to 10)	#1F75FE	GLOBOCAN 2020	HS	HC	3
MG298826	MG298826_ AH_Saliva_9077	unknown	#000000	Taiwan	GA	East Asia	#1F75FE	7.14	high (5 to 10)	#1F75FE	GLOBOCAN 2020	HS	HC	3
MG298827	MG298827_ AH_Saliva_9316	unknown	#000000	Taiwan	GA	East Asia	#1F75FE	7.14	high (5 to 10)	#1F75FE	GLOBOCAN 2020	HS	HC	7
MG298840	MG298840_ GK_LY47	unknown	#000000	Uganda	GF	Africa	#FFBF00	2.2	intermediate (1 to 5)	#bcbcbc	GLOBOCAN 2020	BL	lymphoma	2
MG298841	MG298841_ GK_LY65	unknown	#000000	Uganda	GF	Africa	#FFBF00	2.2	intermediate (1 to 5)	#bcbcbc	GLOBOCAN 2020	BL	lymphoma	2
MG298899	MG298899_ JM_Saliva_18	unknown	#000000	Uganda	GF	Africa	#FFBF00	2.2	intermediate (1 to 5)	#bcbcbc	GLOBOCAN 2020	BL	lymphoma	2
MG298900	MG298900_ JM_Saliva_20	unknown	#000000	Uganda	GF	Africa	#FFBF00	2.2	intermediate (1 to 5)	#bcbcbc	GLOBOCAN 2020	BL	lymphoma	7
MG298901	MG298901_ JM_Saliva_33	unknown	#000000	Uganda	GF	Africa	#FFBF00	2.2	intermediate (1 to 5)	#bcbcbc	GLOBOCAN 2020	BL	lymphoma	2
MG298902	MG298902_ JM_Saliva_5	unknown	#000000	Uganda	GF	Africa	#FFBF00	2.2	intermediate (1 to 5)	#bcbcbc	GLOBOCAN 2020	BL	lymphoma	2
MG021311	MG021311_ Mutu-GC4	unknown	#000000	Ukraine	GE	Europe	#8DB600	0.37	low (<1)	#38761d	GLOBOCAN 2020	GC	other epithelial cancer	1
LN824142	LN824142_Saliva1_assembly	unknown	#000000	United Kingdom	GE	Europe	#8DB600	0.26	low (<1)	#38761d	GLOBOCAN 2020	HS	HC	5
LS992239	LS992239_EBV	unknown	#000000	United Kingdom	GE	Europe	#8DB600	0.26	low (<1)	#38761d	GLOBOCAN 2020	HSOT	HC	1
LS992240	LS992240_EBV	unknown	#000000	United Kingdom	GE	Europe	#8DB600	0.26	low (<1)	#38761d	GLOBOCAN 2020	HSOT	HC	1
LS992242	LS992242_EBV	unknown	#000000	United Kingdom	GE	Europe	#8DB600	0.26	low (<1)	#38761d	GLOBOCAN 2020	HSOT	HC	2
LS992243	LS992243_EBV	unknown	#000000	United Kingdom	GE	Europe	#8DB600	0.26	low (<1)	#38761d	GLOBOCAN 2020	HSOT	HC	1
LS992244	LS992244_EBV	unknown	#000000	United Kingdom	GE	Europe	#8DB600	0.26	low (<1)	#38761d	GLOBOCAN 2020	HSOT	HC	2
LS992245	LS992245_EBV	unknown	#000000	United Kingdom	GE	Europe	#8DB600	0.26	low (<1)	#38761d	GLOBOCAN 2020	HSOT	HC	1
LS992247	LS992247_EBV	unknown	#000000	United Kingdom	GE	Europe	#8DB600	0.26	low (<1)	#38761d	GLOBOCAN 2020	HSOT	HC	2
LS992248	LS992248_EBV	unknown	#000000	United Kingdom	GE	Europe	#8DB600	0.26	low (<1)	#38761d	GLOBOCAN 2020	HSOT	HC	1
LS992249	LS992249_EBV	unknown	#000000	United Kingdom	GE	Europe	#8DB600	0.26	low (<1)	#38761d	GLOBOCAN 2020	HSOT	HC	1
LS992250	LS992250_EBV	unknown	#000000	United Kingdom	GE	Europe	#8DB600	0.26	low (<1)	#38761d	GLOBOCAN 2020	HSOT	HC	1
LS992251	LS992251_EBV	unknown	#000000	United Kingdom	GE	Europe	#8DB600	0.26	low (<1)	#38761d	GLOBOCAN 2020	HSOT	HC	1
LS992252	LS992252_EBV	unknown	#000000	United Kingdom	GE	Europe	#8DB600	0.26	low (<1)	#38761d	GLOBOCAN 2020	HSOT	HC	1
LS992256	LS992256_EBV	unknown	#000000	United Kingdom	GE	Europe	#8DB600	0.26	low (<1)	#38761d	GLOBOCAN 2020	HSOT	HC	1
LS992257	LS992257_EBV	unknown	#000000	United Kingdom	GE	Europe	#8DB600	0.26	low (<1)	#38761d	GLOBOCAN 2020	HSOT	HC	2
LS992258	LS992258_EBV	unknown	#000000	United Kingdom	GE	Europe	#8DB600	0.26	low (<1)	#38761d	GLOBOCAN 2020	HSOT	HC	1
LS992276	LS992276_EBV	unknown	#000000	United Kingdom	GE	Europe	#8DB600	0.26	low (<1)	#38761d	GLOBOCAN 2020	HSOT	HC	2
LS992277	LS992277_EBV	unknown	#000000	United Kingdom	GE	Europe	#8DB600	0.26	low (<1)	#38761d	GLOBOCAN 2020	HSOT	HC	1
MG298844	MG298844_ IMS_Saliva_10	unknown	#000000	United Kingdom	GE	Europe	#8DB600	0.26	low (<1)	#38761d	GLOBOCAN 2020	HS	HC	2
MG298845	MG298845_ IMS_Saliva_12	unknown	#000000	United Kingdom	GE	Europe	#8DB600	0.26	low (<1)	#38761d	GLOBOCAN 2020	HS	HC	3
MG298846	MG298846_ IMS_Saliva_120	unknown	#000000	United Kingdom	GE	Europe	#8DB600	0.26	low (<1)	#38761d	GLOBOCAN 2020	HS	HC	5
MG298847	MG298847_ IMS_Saliva_162	unknown	#000000	United Kingdom	GE	Europe	#8DB600	0.26	low (<1)	#38761d	GLOBOCAN 2020	HS	HC	2
MG298848	MG298848_ IMS_Saliva_170	unknown	#000000	United Kingdom	GE	Europe	#8DB600	0.26	low (<1)	#38761d	GLOBOCAN 2020	HS	HC	2
MG298849	MG298849_ IMS_Saliva_177	unknown	#000000	United Kingdom	GE	Europe	#8DB600	0.26	low (<1)	#38761d	GLOBOCAN 2020	HS	HC	2
MG298850	MG298850_ IMS_Saliva_193	unknown	#000000	United Kingdom	GE	Europe	#8DB600	0.26	low (<1)	#38761d	GLOBOCAN 2020	HS	HC	2
MG298851	MG298851_ IMS_Saliva_204	unknown	#000000	United Kingdom	GE	Europe	#8DB600	0.26	low (<1)	#38761d	GLOBOCAN 2020	HS	HC	8
MG298852	MG298852_ IMS_Saliva_220	unknown	#000000	United Kingdom	GE	Europe	#8DB600	0.26	low (<1)	#38761d	GLOBOCAN 2020	HS	HC	1
MG298853	MG298853_ IMS_Saliva_231	unknown	#000000	United Kingdom	GE	Europe	#8DB600	0.26	low (<1)	#38761d	GLOBOCAN 2020	HS	HC	6
MG298854	MG298854_ IMS_Saliva_243	unknown	#000000	United Kingdom	GE	Europe	#8DB600	0.26	low (<1)	#38761d	GLOBOCAN 2020	HS	HC	3
MG298855	MG298855_ IMS_Saliva_248	unknown	#000000	United Kingdom	GE	Europe	#8DB600	0.26	low (<1)	#38761d	GLOBOCAN 2020	HS	HC	2
MG298856	MG298856_ IMS_Saliva_250	unknown	#000000	United Kingdom	GE	Europe	#8DB600	0.26	low (<1)	#38761d	GLOBOCAN 2020	HS	HC	1
MG298857	MG298857_ IMS_Saliva_31	unknown	#000000	United Kingdom	GE	Europe	#8DB600	0.26	low (<1)	#38761d	GLOBOCAN 2020	HS	HC	2
MG298861	MG298861_ IMS_Saliva_70	unknown	#000000	United Kingdom	GE	Europe	#8DB600	0.26	low (<1)	#38761d	GLOBOCAN 2020	HS	HC	1
MG298862	MG298862_ IMS_Saliva_71	unknown	#000000	United Kingdom	GE	Europe	#8DB600	0.26	low (<1)	#38761d	GLOBOCAN 2020	HS	HC	2
MG298863	MG298863_ IMS_Saliva_9	unknown	#000000	United Kingdom	GE	Europe	#8DB600	0.26	low (<1)	#38761d	GLOBOCAN 2020	HS	HC	1
MG298919	MG298919_ IMS_Saliva_155	unknown	#000000	United Kingdom	GE	Europe	#8DB600	0.26	low (<1)	#38761d	GLOBOCAN 2020	HS	HC	1
MG298920	MG298920_ IMS_Saliva_187	unknown	#000000	United Kingdom	GE	Europe	#8DB600	0.26	low (<1)	#38761d	GLOBOCAN 2020	HS	HC	2
MG298921	MG298921_ IMS_Saliva_216	unknown	#000000	United Kingdom	GE	Europe	#8DB600	0.26	low (<1)	#38761d	GLOBOCAN 2020	HS	HC	1
MG298922	MG298922_ IMS_Saliva_5	unknown	#000000	United Kingdom	GE	Europe	#8DB600	0.26	low (<1)	#38761d	GLOBOCAN 2020	HS	HC	1
MG298923	MG298923_ IMS_Saliva_81	unknown	#000000	United Kingdom	GE	Europe	#8DB600	0.26	low (<1)	#38761d	GLOBOCAN 2020	HS	HC	7
MG298924	MG298924_ IMS_Saliva_90	unknown	#000000	United Kingdom	GE	Europe	#8DB600	0.26	low (<1)	#38761d	GLOBOCAN 2020	HS	HC	1
MH883755	MH883755_ ebv6	unknown	#000000	United Kingdom	GE	Europe	#8DB600	0.26	low (<1)	#38761d	GLOBOCAN 2020	HSOT	HC	1
MH883756	MH883756_ ebv7	unknown	#000000	United Kingdom	GE	Europe	#8DB600	0.26	low (<1)	#38761d	GLOBOCAN 2020	HSOT	HC	2
MH883757	MH883757_ ebv8	unknown	#000000	United Kingdom	GE	Europe	#8DB600	0.26	low (<1)	#38761d	GLOBOCAN 2020	HSOT	HC	2
MH883758	MH883758_ ebv9	unknown	#000000	United Kingdom	GE	Europe	#8DB600	0.26	low (<1)	#38761d	GLOBOCAN 2020	HSOT	HC	1
MH883759	MH883759_ ebv13	unknown	#000000	United Kingdom	GE	Europe	#8DB600	0.26	low (<1)	#38761d	GLOBOCAN 2020	HSOT	HC	2
MH883760	MH883760_ ebv14	unknown	#000000	United Kingdom	GE	Europe	#8DB600	0.26	low (<1)	#38761d	GLOBOCAN 2020	HSOT	HC	2
MH883761	MH883761_ ebv15	unknown	#000000	United Kingdom	GE	Europe	#8DB600	0.26	low (<1)	#38761d	GLOBOCAN 2020	HSOT	HC	1
MH883763	MH883763_ ebv17	unknown	#000000	United Kingdom	GE	Europe	#8DB600	0.26	low (<1)	#38761d	GLOBOCAN 2020	HSOT	HC	1
MH883764	MH883764_ ebv19	unknown	#000000	United Kingdom	GE	Europe	#8DB600	0.26	low (<1)	#38761d	GLOBOCAN 2020	HSOT	HC	1
MH883765	MH883765_ ebv21	unknown	#000000	United Kingdom	GE	Europe	#8DB600	0.26	low (<1)	#38761d	GLOBOCAN 2020	HSOT	HC	1
MH883766	MH883766_ ebv22	unknown	#000000	United Kingdom	GE	Europe	#8DB600	0.26	low (<1)	#38761d	GLOBOCAN 2020	HSOT	HC	1
MH883768	MH883768_ ebv25	unknown	#000000	United Kingdom	GE	Europe	#8DB600	0.26	low (<1)	#38761d	GLOBOCAN 2020	HSOT	HC	1
MH883769	MH883769_ ebv27	unknown	#000000	United Kingdom	GE	Europe	#8DB600	0.26	low (<1)	#38761d	GLOBOCAN 2020	HSOT	HC	1
LN824225	LN824225_HL08	unknown	#000000	United Kingdom	GE	Europe	#8DB600	0.26	low (<1)	#38761d	GLOBOCAN 2020	HL	lymphoma	1
LN824226	LN824226_HL01	unknown	#000000	United Kingdom	GE	Europe	#8DB600	0.26	low (<1)	#38761d	GLOBOCAN 2020	HL	lymphoma	2
LN827522	LN827522_HL09	unknown	#000000	United Kingdom	GE	Europe	#8DB600	0.26	low (<1)	#38761d	GLOBOCAN 2020	HL	lymphoma	2
LN827524	LN827524_HL11	unknown	#000000	United Kingdom	GE	Europe	#8DB600	0.26	low (<1)	#38761d	GLOBOCAN 2020	HL	lymphoma	1
LN827546	LN827546_HL02	unknown	#000000	United Kingdom	GE	Europe	#8DB600	0.26	low (<1)	#38761d	GLOBOCAN 2020	HL	lymphoma	1
LN827564	LN827564_HL04	unknown	#000000	United Kingdom	GE	Europe	#8DB600	0.26	low (<1)	#38761d	GLOBOCAN 2020	HL	lymphoma	2
MH883773	MH883773_ P1-T1	unknown	#000000	United Kingdom	GE	Europe	#8DB600	0.26	low (<1)	#38761d	GLOBOCAN 2020	PTLD	lymphoma	1
MH883775	MH883775_ P2-T1	unknown	#000000	United Kingdom	GE	Europe	#8DB600	0.26	low (<1)	#38761d	GLOBOCAN 2020	PTLD	lymphoma	2
MH883777	MH883777_ P3-T1	unknown	#000000	United Kingdom	GE	Europe	#8DB600	0.26	low (<1)	#38761d	GLOBOCAN 2020	PTLD	lymphoma	1
MH883779	MH883779_ P4-T1	unknown	#000000	United Kingdom	GE	Europe	#8DB600	0.26	low (<1)	#38761d	GLOBOCAN 2020	PTLD	lymphoma	1
MG298872	MG298872_ JM_LCL_IK	unknown	#000000	United Kingdom	GE	Europe	#8DB600	0.26	low (<1)	#38761d	GLOBOCAN 2020	sLCL	non-cancer	1
MG298873	MG298873_ JM_LCL_IN	unknown	#000000	United Kingdom	GE	Europe	#8DB600	0.26	low (<1)	#38761d	GLOBOCAN 2020	sLCL	non-cancer	6
MG298874	MG298874_ JM_LCL_MU	unknown	#000000	United Kingdom	GE	Europe	#8DB600	0.26	low (<1)	#38761d	GLOBOCAN 2020	sLCL	non-cancer	6
MG298875	MG298875_ JM_LCL_SU	unknown	#000000	United Kingdom	GE	Europe	#8DB600	0.26	low (<1)	#38761d	GLOBOCAN 2020	sLCL	non-cancer	6
MH883778	MH883778_ P4-2274	unknown	#000000	United Kingdom	GE	Europe	#8DB600	0.26	low (<1)	#38761d	GLOBOCAN 2020	IM	non-cancer	5
LN827554	LN827554_AFB1b	unknown	#000000	Unknown	GX	Unknown	#000000	Unknown	Unknown	#000000	GLOBOCAN 2020	LCL	non-cancer	7
V01555	V01555_B95-8	unknown	#000000	Unknown	GX	North America	#006B3C	Unknown	Unknown	#000000	GLOBOCAN 2020	IM	non-cancer	2
M80517	M80517_B958-RAJI	unknown	#000000	Unknown	GX	Africa	#FFBF00	Unknown	Unknown	#000000	GLOBOCAN 2020	ND	non-cancer	2
NC_007605.1	B95.8_Raji_NC_007605.1	unknown	#000000	Unknown	GX	Africa	#FFBF00	Unknown	Unknown	#000000	GLOBOCAN 2020	IM	non-cancer	2
MG298839	MG298839_ GK_Farage	unknown	#000000	USA	GU	North America	#006B3C	0.41	low (<1)	#38761d	GLOBOCAN 2020	BL	lymphoma	1
KC440851	KC440851_K4123-Mi	unknown	#000000	USA	GU	North America	#006B3C	0.41	low (<1)	#38761d	GLOBOCAN 2020	LCL	non-cancer	2
KC440852	KC440852_K4123-MiEBV	unknown	#000000	USA	GU	North America	#006B3C	0.41	low (<1)	#38761d	GLOBOCAN 2020	LCL	non-cancer	1
LN827555	LN827555_X50-7	unknown	#000000	USA	GU	North America	#006B3C	0.41	low (<1)	#38761d	GLOBOCAN 2020	LCL	non-cancer	2
LN827739	LN827739_LCL_B958_delEber2	unknown	#000000	USA	GU	North America	#006B3C	0.41	low (<1)	#38761d	GLOBOCAN 2020	LCL-B95-8-deleted EBER2	non-cancer	2
MF547453	MF547453_ E1583_BCv1	unknown	#000000	USA	GU	North America	#006B3C	0.41	low (<1)	#38761d	GLOBOCAN 2020	IM	non-cancer	1
MF547454	MF547454_ E1583_OWv1	unknown	#000000	USA	GU	North America	#006B3C	0.41	low (<1)	#38761d	GLOBOCAN 2020	IM	non-cancer	1
MF547457	MF547457_ E1587_BCv1	unknown	#000000	USA	GU	North America	#006B3C	0.41	low (<1)	#38761d	GLOBOCAN 2020	IM	non-cancer	1
MF547458	MF547458_ E1587_OWv1	unknown	#000000	USA	GU	North America	#006B3C	0.41	low (<1)	#38761d	GLOBOCAN 2020	IM	non-cancer	2
MF547461	MF547461_ E1536_BCv1	unknown	#000000	USA	GU	North America	#006B3C	0.41	low (<1)	#38761d	GLOBOCAN 2020	IM	non-cancer	1
MF547462	MF547462_ E1536_OWv1	unknown	#000000	USA	GU	North America	#006B3C	0.41	low (<1)	#38761d	GLOBOCAN 2020	IM	non-cancer	1
MF547463	MF547463_ E1563_BCv1	unknown	#000000	USA	GU	North America	#006B3C	0.41	low (<1)	#38761d	GLOBOCAN 2020	IM	non-cancer	1
MF547466	MF547466_ E1548_BCv1	unknown	#000000	USA	GU	North America	#006B3C	0.41	low (<1)	#38761d	GLOBOCAN 2020	IM	non-cancer	2
MF547467	MF547467_ E1548_OWv1	unknown	#000000	USA	GU	North America	#006B3C	0.41	low (<1)	#38761d	GLOBOCAN 2020	IM	non-cancer	2
MF547470	MF547470_ E1563_OWv1	unknown	#000000	USA	GU	North America	#006B3C	0.41	low (<1)	#38761d	GLOBOCAN 2020	IM	non-cancer	1
MF547473	MF547473_ E1590_BCv1	unknown	#000000	USA	GU	North America	#006B3C	0.41	low (<1)	#38761d	GLOBOCAN 2020	IM	non-cancer	1
MF547474	MF547474_ E1590_OWv1	unknown	#000000	USA	GU	North America	#006B3C	0.41	low (<1)	#38761d	GLOBOCAN 2020	IM	non-cancer	1
MF547477	MF547477_ E1492_BCv1	unknown	#000000	USA	GU	North America	#006B3C	0.41	low (<1)	#38761d	GLOBOCAN 2020	IM	non-cancer	1
MF547478	MF547478_ E1492_OWv1	unknown	#000000	USA	GU	North America	#006B3C	0.41	low (<1)	#38761d	GLOBOCAN 2020	IM	non-cancer	1
MF547481	MF547481_ E1503_BCv1	unknown	#000000	USA	GU	North America	#006B3C	0.41	low (<1)	#38761d	GLOBOCAN 2020	IM	non-cancer	1
MF547482	MF547482_ E1503_OWv1	unknown	#000000	USA	GU	North America	#006B3C	0.41	low (<1)	#38761d	GLOBOCAN 2020	IM	non-cancer	1
LN824207	LN824207_pLCL-TRL1-pre	unknown	#000000	USA	GU	North America	#006B3C	0.41	low (<1)	#38761d	GLOBOCAN 2020	sLCL-PTLD	benign/malignant disease	2
MF547485	MF547485_ E1578_BCv1	unknown	#000000	USA	GU	North America	#006B3C	0.41	low (<1)	#38761d	GLOBOCAN 2020	IM	non-cancer	3
LN827559	LN827559_pLCL-TRL595	unknown	#000000	USA	GU	North America	#006B3C	0.41	low (<1)	#38761d	GLOBOCAN 2020	sLCL-PTLD	benign/malignant disease	2
MF547488	MF547488_ E1578_OWv1	unknown	#000000	USA	GU	North America	#006B3C	0.41	low (<1)	#38761d	GLOBOCAN 2020	IM	non-cancer	3
MF547489	MF547489_ E1577_BCv1	unknown	#000000	USA	GU	North America	#006B3C	0.41	low (<1)	#38761d	GLOBOCAN 2020	IM	non-cancer	2
MF547490	MF547490_ E1577_OWv1	unknown	#000000	USA	GU	North America	#006B3C	0.41	low (<1)	#38761d	GLOBOCAN 2020	IM	non-cancer	2
MG298864	MG298864_ JC_002	unknown	#000000	USA	GU	North America	#006B3C	0.41	low (<1)	#38761d	GLOBOCAN 2020	CAEBV	non-cancer	2
MG298865	MG298865_ JC_023	unknown	#000000	USA	GU	North America	#006B3C	0.41	low (<1)	#38761d	GLOBOCAN 2020	CAEBV	non-cancer	3
MG298866	MG298866_ JC_030_18	unknown	#000000	USA	GU	North America	#006B3C	0.41	low (<1)	#38761d	GLOBOCAN 2020	CAEBV	non-cancer	1
MG298867	MG298867_ JC_030_29	unknown	#000000	USA	GU	North America	#006B3C	0.41	low (<1)	#38761d	GLOBOCAN 2020	CAEBV	non-cancer	1
MG298868	MG298868_ JC_037	unknown	#000000	USA	GU	North America	#006B3C	0.41	low (<1)	#38761d	GLOBOCAN 2020	CAEBV	non-cancer	2
MG298869	MG298869_ JC_040	unknown	#000000	USA	GU	North America	#006B3C	0.41	low (<1)	#38761d	GLOBOCAN 2020	CAEBV	non-cancer	2
MG298870	MG298870_ JC_V005	unknown	#000000	USA	GU	North America	#006B3C	0.41	low (<1)	#38761d	GLOBOCAN 2020	CAEBV	non-cancer	2
MG298871	MG298871_ JC_V006	unknown	#000000	USA	GU	North America	#006B3C	0.41	low (<1)	#38761d	GLOBOCAN 2020	CAEBV	non-cancer	2
MG298925	MG298925_ JC_027	unknown	#000000	USA	GU	North America	#006B3C	0.41	low (<1)	#38761d	GLOBOCAN 2020	CAEBV	non-cancer	1
MG298926	MG298926_ JC_039	unknown	#000000	USA	GU	North America	#006B3C	0.41	low (<1)	#38761d	GLOBOCAN 2020	CAEBV	non-cancer	2
MG298927	MG298927_ JC_VID14	unknown	#000000	USA	GU	North America	#006B3C	0.41	low (<1)	#38761d	GLOBOCAN 2020	CAEBV	non-cancer	1
MG298928	MG298928_ JC_VID41	unknown	#000000	USA	GU	North America	#006B3C	0.41	low (<1)	#38761d	GLOBOCAN 2020	CAEBV	non-cancer	2
MG021309	MG021309_ Mutu-GC2	unknown	#000000	USA	GU	North America	#006B3C	0.41	low (<1)	#38761d	GLOBOCAN 2020	GC	other epithelial cancer	2
MG021316	MG021316_ HKNPC6-GC1	unknown	#000000	Viet nam	GV	South East Asia	#FF0038	4.7	intermediate (1 to 5)	#bcbcbc	GLOBOCAN 2020	GC	other epithelial cancer	6
NC_009334	AG876_NC_009334.1	unknown	#000000	West Africa	GF	Africa	#FFBF00	0.79	low (<1)	#38761d	GLOBOCAN 2020	BL	lymphoma	7

## Sheet: Supp. Table 4
Supplementary Table 4. Functional category of all EBV genes.
Gene	Function
A73	Unknown
BALF1	TF, TA, Signaling
BALF2	Replication
BALF3	Packaging
BALF4	Membrane (glyco)protein
BALF5	Replication
BARF0	Unknown
BaRF1	Nucleotide metabolism
BARF1	TF, TA, Signaling
BBLF1	Tegument
BBLF2/BBLF3	Replication
BBLF4	Replication
BBRF1	Packaging
BBRF2	Unknown
BBRF3	Membrane (glyco)protein
BcLF1	Capsid
BCRF1	TF, TA, Signaling
BcRF1	Unknown
BDLF1	Capsid
BDLF2	Tegument
BDLF3	Membrane (glyco)protein
BDLF3.5	Unknown
BDLF4	Unknown
BdRF1	Capsid
BFLF1	Packaging
BFLF2	Membrane (glyco)protein
BFRF1	Membrane (glyco)protein
BFRF1A	Packaging
BFRF2	Unknown
BFRF3	Capsid
BFRF4	Packaging
BGLF1	Tegument
BGLF2	Tegument
BGLF3	Unknown
BGLF3.5	Tegument
BGLF4	Nucleotide metabolism
BGLF5	Replication
BGRF1/BDRF1	Packaging
BHLF1	Unknown
BHRF1	TF, TA, Signaling
BILF1	Membrane (glyco)protein
BILF2	Membrane (glyco)protein
BKRF2	Membrane (glyco)protein
BKRF3	Nucleotide metabolism
BKRF4	Tegument
BLLF1	Membrane (glyco)protein
BLLF1b	Membrane (glyco)protein
BLLF2	Unknown
BLLF3	Nucleotide metabolism
BLRF1	Membrane (glyco)protein
BLRF2	Tegument
BMRF1	Replication
BMRF2	Membrane (glyco)protein
BNLF2a	Unknown
BNLF2b	Unknown
BNRF1	Tegument
BOLF1	Tegument
BORF1	Capsid
BORF2	Nucleotide metabolism
BPLF1	Tegument
BRLF1	TF, TA, Signaling
BRLF1/BZLF1	TF, TA, Signaling
BRLF1/BZLF1b	TF, TA, Signaling
BRRF1	TF, TA, Signaling
BRRF2	Tegument
BSLF1	Replication
BSLF2/BMLF1	TF, TA, Signaling
BSRF1	Tegument
BTRF1	Capsid
BVLF1	Unknown
BVRF1	Capsid
BVRF2	Capsid
BXLF1	Nucleotide metabolism
BXLF2	Membrane (glyco)protein
BXRF1	Unknown
BZLF1	TF, TA, Signaling
BZLF1b	Unknown
BZLF2	Membrane (glyco)protein
EBNA-1	Latency
EBNA-2	Latency
EBNA-3A	Latency
EBNA-3B/EBNA-3C	Latency
EBNA-LP	Latency
ECRF4	Unknown
LF1	Unknown
LF2	Unknown
LF3	Unknown
LMP-1	Latency
LMP-2A	Latency
LMP-2B	Latency
RK-BARF0	TF, TA, Signaling
RPMS1	Unknown
BWRF	Unknown
